# Supplementary material for: Bis(μ-disulfur dinitrido)bis­[diphenyl­tin(IV)]
Source: Acta Crystallogr Sect E Struct Rep Online. 2008 Apr 10;64(Pt 5):m659. doi: 10.1107/S1600536808008957 (PMC2961121; doi:10.1107/S1600536808008957)
Supplement: Supplementary file 1 [file e-64-0m659-sup1.cif]

##############################################################################
###                                                                        ###
###        Electronic paper (Acta Crystallographica Section E)             ###
###                                                                        ###
##############################################################################
#                                                                            #
# This CIF contains the data in a paper accepted for publication in Acta     #
# Crystallographica Section E. It conforms to the requirements of Notes      #
# for Authors for Section E, and has been peer reviewed under the auspices   #
# of the IUCr Commission on Journals.                                        #
#                                                                            #
# Full details of the Crystallographic Information File format               #
# are given in the paper "The Crystallographic Information File (CIF):       #
# a New Standard Archive File for Crystallography" by S. R. Hall, F. H.      #
# Allen and I. D. Brown [Acta Cryst. (1991), A47, 655-685].                  #
#                                                                            #
# The current version of the core CIF dictionary is obtainable from          #
# ftp://ftp.iucr.org/pub/cif_core.dic. The current version number is 2.4.    #
#                                                                            #
# Software is freely available for graphical display of the structure(s) in  #
# this CIF.  For information consult the CIF home page http://www.iucr.org/  #
# cif/home.html                                                              #
#                                                                            #
# This file may be used for bona fide research purposes within the           #
# scientific community so long as proper attribution is given to the journal # 
# article from which it was obtained.                                        #
#                                                                            #
##############################################################################
                                             
data_I
_audit_creation_method     SHELXL-97
_chemical_name_systematic
;
Bis(\m-disulfur dinitrido)bis[diphenyltin(IV)]
;
_chemical_name_common     ?
_chemical_formula_moiety     'C24 H20 N4 S4 Sn2'
_chemical_formula_sum     'C24 H20 N4 S4 Sn2'
_chemical_formula_iupac     '[Sn2 (C12 H10 N2 S2)2]'
_chemical_formula_weight     730.06
_chemical_melting_point     ?
_symmetry_cell_setting     Triclinic
_symmetry_space_group_name_H-M     P-1
loop_
    _symmetry_equiv_pos_as_xyz
    'x, y, z'
    '-x, -y, -z'
_cell_length_a     8.9235(6)
_cell_length_b     9.2285(9)
_cell_length_c     9.5881(8)
_cell_angle_alpha     63.809(2)
_cell_angle_beta     67.309(2)
_cell_angle_gamma     70.471(2)
_cell_volume     640.72(9)
_cell_formula_units_Z     1
_cell_measurement_reflns_used     2584
_cell_measurement_theta_min     2.4671
_cell_measurement_theta_max     28.3265
_cell_measurement_temperature     93(2)
_exptl_crystal_description     Prism
_exptl_crystal_colour     Yellow
_exptl_crystal_size_max     0.2000
_exptl_crystal_size_mid     0.0300
_exptl_crystal_size_min     0.0300
_exptl_crystal_density_diffrn     1.892
_exptl_crystal_density_meas     ?
_exptl_crystal_density_method     'not measured'
_exptl_crystal_F_000     356
_exptl_absorpt_coefficient_mu     2.297
_exptl_absorpt_correction_type     multi-scan
_exptl_absorpt_process_details     '(CrystalClear; Rigaku 2004)'
_exptl_absorpt_correction_T_min     0.923
_exptl_absorpt_correction_T_max     0.941
_exptl_special_details
;
;
_diffrn_ambient_temperature     93(2)
_diffrn_radiation_type     MoK\a
_diffrn_radiation_wavelength     0.71073
_diffrn_radiation_source     'rotating anode'
_diffrn_radiation_monochromator     confocal
_diffrn_measurement_device_type     'Rigaku Mercury'
_diffrn_measurement_method     '\w and \f'
_diffrn_detector_area_resol_mean     0.83
_diffrn_reflns_number     4110
_diffrn_reflns_av_R_equivalents     0.0462
_diffrn_reflns_av_sigmaI/netI     0.0601
_diffrn_reflns_theta_min     2.47
_diffrn_reflns_theta_max     25.12
_diffrn_reflns_theta_full     25.00
_diffrn_measured_fraction_theta_max     0.990
_diffrn_measured_fraction_theta_full     0.994
_diffrn_reflns_limit_h_min     -9
_diffrn_reflns_limit_h_max     10
_diffrn_reflns_limit_k_min     -7
_diffrn_reflns_limit_k_max     11
_diffrn_reflns_limit_l_min     -8
_diffrn_reflns_limit_l_max     11
_diffrn_standards_number     ?
_diffrn_standards_interval_count     ?
_diffrn_standards_interval_time     ?
_diffrn_standards_decay_%     ?
_refine_special_details
;
Refinement of <i>F</i>^2^ against ALL reflections. The weighted <i>R</i>-factor
<i>wR</i> and goodness of fit <i>S</i> are based on <i>F</i>^2^, conventional
<i>R</i>-factors <i>R</i> are based on <i>F</i>, with <i>F</i> set to zero for
negative <i>F</i>^2^. The threshold expression of <i>F</i>^2^ >
\s(<i>F</i>^2^) is used only for calculating <i>R</i>-factors(gt) <i>etc</i>.
and is not relevant to the choice of reflections for refinement.
<i>R</i>-factors based on <i>F</i>^2^ are statistically about twice as large
as those based on <i>F</i>, and <i>R</i>- factors based on ALL data will be
even larger.
;
_reflns_number_total     2267
_reflns_number_gt     2110
_reflns_threshold_expression     I>2\s(I)
_refine_ls_structure_factor_coef     Fsqd
_refine_ls_matrix_type     full
_refine_ls_R_factor_all     0.0396
_refine_ls_R_factor_gt     0.0355
_refine_ls_wR_factor_gt     0.0842
_refine_ls_wR_factor_ref     0.0990
_refine_ls_goodness_of_fit_ref     1.138
_refine_ls_restrained_S_all     1.138
_refine_ls_number_reflns     2267
_refine_ls_number_parameters     155
_refine_ls_number_restraints     0
_refine_ls_hydrogen_treatment     constr
_refine_ls_weighting_scheme     calc
_refine_ls_weighting_details
                 'calc w=1/[\s^2^(Fo^2^)+(0.0548P)^2^] where P=(Fo^2^+2Fc^2^)/3'
_atom_sites_solution_hydrogens     geom
_atom_sites_solution_primary     direct
_atom_sites_solution_secondary     difmap
_refine_ls_shift/su_max     0.001
_refine_ls_shift/su_mean     0.000
_refine_diff_density_max     0.854
_refine_diff_density_min     -1.187
_refine_ls_extinction_method     none
_refine_ls_extinction_coef     ?
loop_
    _atom_type_symbol
    _atom_type_description
    _atom_type_scat_dispersion_real
    _atom_type_scat_dispersion_imag
    _atom_type_scat_source
    'C' 'C' 0.0033 0.0016
                         'International Tables Vol C Tables 4.2.6.8 and 6.1.1.4'
    'H' 'H' 0.0000 0.0000
                         'International Tables Vol C Tables 4.2.6.8 and 6.1.1.4'
    'N' 'N' 0.0061 0.0033
                         'International Tables Vol C Tables 4.2.6.8 and 6.1.1.4'
    'S' 'S' 0.1246 0.1234
                         'International Tables Vol C Tables 4.2.6.8 and 6.1.1.4'
    'Sn' 'Sn' -0.6537 1.4246
                         'International Tables Vol C Tables 4.2.6.8 and 6.1.1.4'
_computing_data_collection     'CrystalClear (Rigaku, 2004)'
_computing_cell_refinement     'CrystalClear (Rigaku, 2004)'
_computing_data_reduction     'CrystalClear (Rigaku, 2004)'
_computing_structure_solution     'SHELXS97 (Sheldrick, 2008)'
_computing_structure_refinement     'SHELXL97 (Sheldrick, 2008)'
_computing_molecular_graphics     'SHELXTL (Sheldrick, 2008)'
_computing_publication_material     'SHELXTL (Sheldrick, 2008)'
loop_
    _atom_site_type_symbol
    _atom_site_label
    _atom_site_fract_x
    _atom_site_fract_y
    _atom_site_fract_z
    _atom_site_U_iso_or_equiv
    _atom_site_adp_type
    _atom_site_calc_flag
    _atom_site_refinement_flags
    _atom_site_occupancy
    _atom_site_disorder_assembly
    _atom_site_disorder_group
    Sn Sn1 0.42885(3) 0.54581(3) 0.68014(3) 0.01479(16) Uani d . 1 . .
    N N1 0.6474(5) 0.4511(4) 0.5243(4) 0.0163(8) Uani d . 1 . .
    S S1 0.81765(14) 0.40140(14) 0.55466(14) 0.0202(3) Uani d . 1 . .
    N N2 0.8196(5) 0.4231(5) 0.7071(5) 0.0229(9) Uani d . 1 . .
    S S2 0.64354(15) 0.49589(15) 0.82590(15) 0.0237(3) Uani d . 1 . .
    C C1 0.3401(5) 0.8035(5) 0.6353(5) 0.0158(9) Uani d . 1 . .
    C C2 0.2544(6) 0.9079(5) 0.5220(6) 0.0238(11) Uani d . 1 . .
    H H2A 0.2361 0.8658 0.4569 0.029 Uiso calc R 1 . .
    C C3 0.1945(6) 1.0741(6) 0.5022(7) 0.0288(12) Uani d . 1 . .
    H H3A 0.1352 1.1441 0.4246 0.035 Uiso calc R 1 . .
    C C4 0.2214(6) 1.1370(6) 0.5952(7) 0.0274(12) Uani d . 1 . .
    H H4A 0.1820 1.2503 0.5811 0.033 Uiso calc R 1 . .
    C C5 0.3050(7) 1.0347(6) 0.7075(7) 0.0301(13) Uani d . 1 . .
    H H5A 0.3227 1.0775 0.7725 0.036 Uiso calc R 1 . .
    C C6 0.3644(6) 0.8701(6) 0.7283(6) 0.0251(11) Uani d . 1 . .
    H H6A 0.4226 0.8013 0.8071 0.030 Uiso calc R 1 . .
    C C7 0.2886(6) 0.3648(5) 0.8626(6) 0.0176(10) Uani d . 1 . .
    C C8 0.3637(6) 0.2265(6) 0.9698(6) 0.0234(11) Uani d . 1 . .
    H H8A 0.4760 0.2148 0.9628 0.028 Uiso calc R 1 . .
    C C9 0.2755(7) 0.1059(6) 1.0865(6) 0.0351(13) Uani d . 1 . .
    H H9A 0.3265 0.0130 1.1612 0.042 Uiso calc R 1 . .
    C C10 0.1130(7) 0.1206(7) 1.0945(7) 0.0346(13) Uani d . 1 . .
    H H10A 0.0540 0.0359 1.1725 0.042 Uiso calc R 1 . .
    C C11 0.0361(7) 0.2576(7) 0.9900(7) 0.0360(14) Uani d . 1 . .
    H H11A -0.0765 0.2697 0.9976 0.043 Uiso calc R 1 . .
    C C12 0.1259(6) 0.3773(6) 0.8739(6) 0.0241(11) Uani d . 1 . .
    H H12A 0.0742 0.4705 0.8000 0.029 Uiso calc R 1 . .
loop_
    _atom_site_aniso_label
    _atom_site_aniso_U_11
    _atom_site_aniso_U_22
    _atom_site_aniso_U_33
    _atom_site_aniso_U_12
    _atom_site_aniso_U_13
    _atom_site_aniso_U_23
    Sn1 0.0162(2) 0.0132(2) 0.0155(2) -0.00201(15) -0.00536(16) -0.00553(16)
    N1 0.0150(19) 0.0190(19) 0.018(2) -0.0018(15) -0.0066(16) -0.0089(16)
    S1 0.0152(6) 0.0246(6) 0.0244(7) -0.0011(5) -0.0084(5) -0.0115(5)
    N2 0.022(2) 0.026(2) 0.024(2) -0.0046(17) -0.0108(18) -0.0087(18)
    S2 0.0237(7) 0.0309(7) 0.0229(7) -0.0028(5) -0.0107(5) -0.0135(6)
    C1 0.015(2) 0.014(2) 0.017(2) -0.0048(17) -0.0007(19) -0.0066(18)
    C2 0.032(3) 0.020(2) 0.020(3) -0.005(2) -0.008(2) -0.008(2)
    C3 0.029(3) 0.021(3) 0.034(3) 0.002(2) -0.014(2) -0.008(2)
    C4 0.030(3) 0.014(2) 0.035(3) -0.005(2) -0.007(2) -0.007(2)
    C5 0.034(3) 0.030(3) 0.038(3) -0.005(2) -0.012(3) -0.021(3)
    C6 0.026(3) 0.022(3) 0.028(3) -0.001(2) -0.009(2) -0.011(2)
    C7 0.022(3) 0.015(2) 0.017(2) -0.0024(18) -0.0050(19) -0.0074(19)
    C8 0.024(3) 0.023(3) 0.021(3) -0.005(2) -0.007(2) -0.005(2)
    C9 0.049(4) 0.025(3) 0.020(3) -0.009(2) -0.010(3) 0.003(2)
    C10 0.038(3) 0.037(3) 0.025(3) -0.018(3) -0.006(3) -0.002(2)
    C11 0.032(3) 0.046(3) 0.023(3) -0.018(3) 0.002(2) -0.007(3)
    C12 0.025(3) 0.023(2) 0.018(3) -0.002(2) -0.006(2) -0.004(2)
_geom_special_details
;
All e.s.d.'s (except the e.s.d. in the dihedral angle between two l.s. planes)
are estimated using the full covariance matrix. The cell e.s.d.'s are taken
into account individually in the estimation of e.s.d.'s in distances, angles
and torsion angles; correlations between e.s.d.'s in cell parameters are only
used when they are defined by crystal symmetry. An approximate (isotropic)
treatment of cell e.s.d.'s is used for estimating e.s.d.'s involving l.s.
planes.
;
loop_
    _geom_bond_atom_site_label_1
    _geom_bond_atom_site_label_2
    _geom_bond_site_symmetry_2
    _geom_bond_distance
    _geom_bond_publ_flag
    Sn1 C7 . 2.132(5) ?
    Sn1 N1 . 2.137(4) yes
    Sn1 C1 . 2.138(4) ?
    Sn1 N1 2_666 2.296(3) yes
    Sn1 S2 . 2.5967(12) yes
    N1 S1 . 1.536(4) yes
    N1 Sn1 2_666 2.296(3) ?
    S1 N2 . 1.567(4) yes
    N2 S2 . 1.675(4) yes
    C1 C2 . 1.385(6) ?
    C1 C6 . 1.394(6) ?
    C2 C3 . 1.396(6) ?
    C2 H2A . 0.9500 ?
    C3 C4 . 1.379(7) ?
    C3 H3A . 0.9500 ?
    C4 C5 . 1.364(8) ?
    C4 H4A . 0.9500 ?
    C5 C6 . 1.380(7) ?
    C5 H5A . 0.9500 ?
    C6 H6A . 0.9500 ?
    C7 C12 . 1.382(7) ?
    C7 C8 . 1.392(6) ?
    C8 C9 . 1.385(7) ?
    C8 H8A . 0.9500 ?
    C9 C10 . 1.385(8) ?
    C9 H9A . 0.9500 ?
    C10 C11 . 1.381(8) ?
    C10 H10A . 0.9500 ?
    C11 C12 . 1.385(7) ?
    C11 H11A . 0.9500 ?
    C12 H12A . 0.9500 ?
loop_
    _geom_angle_atom_site_label_1
    _geom_angle_atom_site_label_2
    _geom_angle_atom_site_label_3
    _geom_angle_site_symmetry_1
    _geom_angle_site_symmetry_3
    _geom_angle
    _geom_angle_publ_flag
    C7 Sn1 N1 . . 114.01(15) ?
    C7 Sn1 C1 . . 122.65(16) ?
    N1 Sn1 C1 . . 122.73(15) ?
    C7 Sn1 N1 . 2_666 93.55(15) ?
    N1 Sn1 N1 . 2_666 72.82(15) yes
    C1 Sn1 N1 . 2_666 95.25(15) ?
    C7 Sn1 S2 . . 98.61(12) ?
    N1 Sn1 S2 . . 80.65(9) yes
    C1 Sn1 S2 . . 97.87(12) ?
    N1 Sn1 S2 2_666 . 153.42(10) ?
    S1 N1 Sn1 . . 121.6(2) yes
    S1 N1 Sn1 . 2_666 131.2(2) ?
    Sn1 N1 Sn1 . 2_666 107.18(15) yes
    N1 S1 N2 . . 115.8(2) yes
    S1 N2 S2 . . 120.4(2) yes
    N2 S2 Sn1 . . 101.63(14) yes
    C2 C1 C6 . . 117.8(4) ?
    C2 C1 Sn1 . . 123.6(3) ?
    C6 C1 Sn1 . . 118.6(3) ?
    C1 C2 C3 . . 120.9(4) ?
    C1 C2 H2A . . 119.6 ?
    C3 C2 H2A . . 119.6 ?
    C4 C3 C2 . . 120.1(5) ?
    C4 C3 H3A . . 120.0 ?
    C2 C3 H3A . . 120.0 ?
    C5 C4 C3 . . 119.4(5) ?
    C5 C4 H4A . . 120.3 ?
    C3 C4 H4A . . 120.3 ?
    C4 C5 C6 . . 121.0(5) ?
    C4 C5 H5A . . 119.5 ?
    C6 C5 H5A . . 119.5 ?
    C5 C6 C1 . . 120.9(5) ?
    C5 C6 H6A . . 119.6 ?
    C1 C6 H6A . . 119.6 ?
    C12 C7 C8 . . 118.6(4) ?
    C12 C7 Sn1 . . 121.8(3) ?
    C8 C7 Sn1 . . 119.5(3) ?
    C9 C8 C7 . . 120.3(5) ?
    C9 C8 H8A . . 119.9 ?
    C7 C8 H8A . . 119.9 ?
    C8 C9 C10 . . 120.0(5) ?
    C8 C9 H9A . . 120.0 ?
    C10 C9 H9A . . 120.0 ?
    C11 C10 C9 . . 120.5(5) ?
    C11 C10 H10A . . 119.8 ?
    C9 C10 H10A . . 119.8 ?
    C10 C11 C12 . . 118.8(5) ?
    C10 C11 H11A . . 120.6 ?
    C12 C11 H11A . . 120.6 ?
    C7 C12 C11 . . 121.8(4) ?
    C7 C12 H12A . . 119.1 ?
    C11 C12 H12A . . 119.1 ?
loop_
    _geom_torsion_atom_site_label_1
    _geom_torsion_atom_site_label_2
    _geom_torsion_atom_site_label_3
    _geom_torsion_atom_site_label_4
    _geom_torsion_site_symmetry_1
    _geom_torsion_site_symmetry_2
    _geom_torsion_site_symmetry_3
    _geom_torsion_site_symmetry_4
    _geom_torsion
    _geom_torsion_publ_flag
    C7 Sn1 N1 S1 . . . . -96.1(3) ?
    C1 Sn1 N1 S1 . . . . 92.6(3) ?
    N1 Sn1 N1 S1 2_666 . . . 177.8(3) ?
    S2 Sn1 N1 S1 . . . . -0.7(2) ?
    C7 Sn1 N1 Sn1 . . . 2_666 86.17(18) ?
    C1 Sn1 N1 Sn1 . . . 2_666 -85.12(19) ?
    N1 Sn1 N1 Sn1 2_666 . . 2_666 0.001(2) ?
    S2 Sn1 N1 Sn1 . . . 2_666 -178.51(14) ?
    Sn1 N1 S1 N2 . . . . 0.6(3) ?
    Sn1 N1 S1 N2 2_666 . . . 177.8(2) ?
    N1 S1 N2 S2 . . . . 0.2(4) ?
    S1 N2 S2 Sn1 . . . . -0.6(3) ?
    C7 Sn1 S2 N2 . . . . 113.77(18) ?
    N1 Sn1 S2 N2 . . . . 0.68(16) ?
    C1 Sn1 S2 N2 . . . . -121.35(18) ?
    N1 Sn1 S2 N2 2_666 . . . -2.5(3) ?
    C7 Sn1 C1 C2 . . . . -92.6(4) ?
    N1 Sn1 C1 C2 . . . . 77.9(4) ?
    N1 Sn1 C1 C2 2_666 . . . 5.0(4) ?
    S2 Sn1 C1 C2 . . . . 161.8(4) ?
    C7 Sn1 C1 C6 . . . . 85.2(4) ?
    N1 Sn1 C1 C6 . . . . -104.3(4) ?
    N1 Sn1 C1 C6 2_666 . . . -177.2(4) ?
    S2 Sn1 C1 C6 . . . . -20.4(4) ?
    C6 C1 C2 C3 . . . . -0.1(7) ?
    Sn1 C1 C2 C3 . . . . 177.8(4) ?
    C1 C2 C3 C4 . . . . 0.5(8) ?
    C2 C3 C4 C5 . . . . -0.8(8) ?
    C3 C4 C5 C6 . . . . 0.6(8) ?
    C4 C5 C6 C1 . . . . -0.2(8) ?
    C2 C1 C6 C5 . . . . -0.1(7) ?
    Sn1 C1 C6 C5 . . . . -178.0(4) ?
    N1 Sn1 C7 C12 . . . . -120.4(4) ?
    C1 Sn1 C7 C12 . . . . 50.9(4) ?
    N1 Sn1 C7 C12 2_666 . . . -47.6(4) ?
    S2 Sn1 C7 C12 . . . . 156.1(3) ?
    N1 Sn1 C7 C8 . . . . 57.0(4) ?
    C1 Sn1 C7 C8 . . . . -131.7(4) ?
    N1 Sn1 C7 C8 2_666 . . . 129.7(4) ?
    S2 Sn1 C7 C8 . . . . -26.6(4) ?
    C12 C7 C8 C9 . . . . -1.0(7) ?
    Sn1 C7 C8 C9 . . . . -178.5(4) ?
    C7 C8 C9 C10 . . . . 1.6(8) ?
    C8 C9 C10 C11 . . . . -2.1(9) ?
    C9 C10 C11 C12 . . . . 2.0(9) ?
    C8 C7 C12 C11 . . . . 1.0(7) ?
    Sn1 C7 C12 C11 . . . . 178.4(4) ?
    C10 C11 C12 C7 . . . . -1.5(8) ?
data_global
_journal_date_recd_electronic     2008-04-01
_journal_date_accepted     2008-04-02
_journal_name_full     'Acta Crystallographica, Section E'
_journal_year     2008
_journal_volume     64
_journal_issue      5
_journal_page_first     m659
_journal_page_last     m659
_journal_paper_category     QM
_journal_coeditor_code     BT2692
_publ_contact_author_name     'Alexandra M Z Slawin'
_publ_contact_author_address
;
Department of Chemistry
University of St Andrews
St Andrews
Scotland
KY16 9ST
;
_publ_contact_author_email     amzs@st-and.ac.uk
_publ_contact_author_fax     '44 1334 463384'
_publ_contact_author_phone     '44 1334 467280'
_publ_section_title
;
Bis(\m-disulfur dinitrido)bis[diphenyltin(IV)]
;
loop_
    _publ_author_name
    _publ_author_footnote
    _publ_author_address
    'Robertson, Alasdair P. M.'
;
?
;
;
Department of Chemistry
University of St Andrews
St Andrews
KY16 9ST
Scotland
;
    'Slawin, Alexandra M. Z.' .
;
Department of Chemistry
University of St Andrews
St Andrews
KY16 9ST
Scotland
;
    'Woollins, J. Derek' .
;
Department of Chemistry
University of St Andrews
St Andrews
KY16 9ST
Scotland
;
