# Supplementary material for: Bis(μ-disulfur dinitrido)bis­[diphenyl­tin(IV)]
Source: Acta Crystallogr Sect E Struct Rep Online. 2008 Apr 10;64(Pt 5):m659. doi: 10.1107/S1600536808008957 (PMC2961121; doi:10.1107/S1600536808008957)
Supplement: Supplementary file 2 [file e-64-0m659-Isup2.hkl]

# 
# h,k,l, Fc-squared, Fo-squared, sigma(Fo-squared) and status flag 
# 
data_I
_shelx_title ' ARDW3 in P-1' 
_shelx_refln_list_code          4 
_shelx_F_calc_maximum      137.29 
_exptl_crystal_F_000       356.00 
_reflns_d_resolution_high  0.8291 
 
loop_ 
 _symmetry_equiv_pos_as_xyz 
 'x, y, z' 
 '-x, -y, -z' 
 
_cell_length_a     8.9235 
_cell_length_b     9.2285 
_cell_length_c     9.5881 
_cell_angle_alpha  63.809 
_cell_angle_beta   67.309 
_cell_angle_gamma  70.471 
 
_shelx_F_squared_multiplier     1.000 
 
loop_ 
 _refln_index_h 
 _refln_index_k 
 _refln_index_l 
 _refln_F_squared_calc 
 _refln_F_squared_meas 
 _refln_F_squared_sigma 
 _refln_observed_status 
   1   0   0     7852.80     7766.21    270.74 o 
   2   0   0      590.09      632.91     17.49 o 
   3   0   0        0.75        5.80      4.68 o 
   4   0   0     1938.56     1894.14     38.94 o 
   5   0   0     2619.38     2724.53     85.93 o 
   6   0   0      301.31      310.77     11.79 o 
   7   0   0      614.79      657.68     37.86 o 
   8   0   0     1307.36     1449.19     27.10 o 
   9   0   0      320.30      301.12     29.32 o 
  -8   1   0     1110.39     1196.45     39.27 o 
  -7   1   0     1525.00     1539.18     49.07 o 
  -6   1   0      313.77      327.30     18.37 o 
  -5   1   0     2537.80     2598.04    149.52 o 
  -4   1   0     5302.61     5434.74    343.75 o 
  -3   1   0       11.40        8.09      2.72 o 
  -2   1   0      511.80      514.69     15.70 o 
  -1   1   0     5613.59     4914.84     95.40 o 
   0   1   0    12722.86    12766.45    422.60 o 
   1   1   0     7901.59     7530.71    250.71 o 
   2   1   0     6945.54     5551.38    635.35 o 
   3   1   0     1461.65     1390.89     64.45 o 
   4   1   0       97.03       98.56      7.24 o 
   5   1   0     2627.16     2660.72    159.24 o 
   6   1   0      537.04      547.11     14.03 o 
   7   1   0      516.54      562.06     30.02 o 
   8   1   0     1517.83     1645.40    117.40 o 
   9   1   0      667.38      614.47    158.37 o 
  -8   2   0      398.29      366.49     41.75 o 
  -7   2   0     1630.15     1795.45     36.02 o 
  -6   2   0      477.54      502.13     42.08 o 
  -5   2   0     2232.66     2518.28     74.35 o 
  -4   2   0     6762.53     7486.88    281.35 o 
  -3   2   0      336.13      341.07     27.69 o 
  -2   2   0       76.93       82.24      6.10 o 
  -1   2   0      407.10      407.95     13.57 o 
   0   2   0    13199.46    12003.35    281.79 o 
   1   2   0    18848.40    22717.81    622.12 o 
   2   2   0      138.92      126.13      6.13 o 
   3   2   0     1539.87     1514.21     45.94 o 
   4   2   0     1381.31     1417.76     53.23 o 
   5   2   0      407.60      412.97     14.17 o 
   6   2   0      737.43      703.62     30.75 o 
   7   2   0      148.64      147.96     14.02 o 
   8   2   0     1418.18     1581.19    173.57 o 
   9   2   0     1707.88     1753.38    152.16 o 
  -8   3   0       12.80        6.84      5.39 o 
  -7   3   0      303.13      340.05     23.90 o 
  -6   3   0      242.80      262.34     11.67 o 
  -5   3   0     2017.76     2256.01     90.31 o 
  -4   3   0     7268.06     7352.58    202.92 o 
  -3   3   0     3921.02     4133.00    134.42 o 
  -2   3   0      273.57      280.47     12.86 o 
  -1   3   0      819.30      877.69     30.92 o 
   0   3   0     7324.65     7018.86    360.15 o 
   1   3   0    12589.54    11102.47    376.62 o 
   2   3   0     4914.01     5356.02    130.43 o 
   3   3   0     1553.58     1476.41     55.77 o 
   4   3   0     1223.36     1216.87     88.83 o 
   5   3   0       51.32       58.91     10.62 o 
   6   3   0      876.90      860.86     20.67 o 
   7   3   0       58.11       51.08      9.58 o 
   8   3   0      550.82      692.00    139.22 o 
   9   3   0     1489.34     1602.46    324.47 o 
  -7   4   0      335.93      354.43     47.46 o 
  -6   4   0      399.94      415.63     14.63 o 
  -5   4   0      754.52      725.81     33.13 o 
  -4   4   0     4498.35     4912.88    227.41 o 
  -3   4   0     5843.22     6522.36    201.61 o 
  -2   4   0       32.10       27.74      4.85 o 
  -1   4   0      144.20      155.19      7.33 o 
   0   4   0      120.39      134.32     13.13 o 
   1   4   0    12001.25    11266.10    525.87 o 
   2   4   0     8563.99     9159.75    539.42 o 
   3   4   0      337.85      279.45     16.99 o 
   4   4   0     1610.66     1683.84     32.88 o 
   5   4   0      107.41      120.47     24.87 o 
   6   4   0        0.33        1.98      3.21 o 
   7   4   0      174.10      138.82     24.06 o 
   8   4   0      364.65      351.37     67.11 o 
   9   4   0     1656.68     1755.22    250.36 o 
  -7   5   0       15.41        8.39      3.88 o 
  -6   5   0     1071.18     1027.25    131.66 o 
  -5   5   0      821.50      900.53     39.79 o 
  -4   5   0     2290.89     2425.45     44.36 o 
  -3   5   0     4138.06     4260.05     72.39 o 
  -2   5   0      914.00      955.53     32.44 o 
  -1   5   0      271.88      255.71     10.91 o 
   0   5   0       65.96       89.21     15.87 o 
   1   5   0     2858.82     2928.90     95.95 o 
   2   5   0     2379.08     2399.74    115.54 o 
   3   5   0      951.63      913.40     39.65 o 
   4   5   0     2968.36     3201.43    124.86 o 
   5   5   0     1452.80     1442.81     62.60 o 
   6   5   0       48.83       52.74     14.03 o 
   7   5   0        4.74       10.29      9.99 o 
   8   5   0        1.71        1.96      7.15 o 
   9   5   0      945.68      840.20    118.44 o 
  -6   6   0      196.24      115.22     47.98 o 
  -5   6   0      118.19      105.09     29.26 o 
  -4   6   0     1315.84     1361.70     38.18 o 
  -3   6   0     4886.63     5196.19     55.00 o 
  -2   6   0     2284.91     2358.91     73.86 o 
  -1   6   0      303.59      302.37     18.31 o 
   0   6   0      399.15      438.52     21.77 o 
   1   6   0     1301.39     1272.45     47.21 o 
   2   6   0     3668.45     4078.79     74.52 o 
   3   6   0      832.23      835.84     64.90 o 
   4   6   0      767.57      753.29     30.86 o 
   5   6   0     1930.22     1840.15     50.29 o 
   6   6   0      507.05      504.02     95.86 o 
   7   6   0       60.60       54.32     12.26 o 
   8   6   0        2.05        4.39      6.51 o 
  -5   7   0       74.91       41.34     16.10 o 
  -4   7   0      477.71      472.11     54.41 o 
  -3   7   0     3356.06     3522.03     84.03 o 
  -2   7   0     2647.31     2835.28     62.24 o 
  -1   7   0      557.22      607.90     36.72 o 
   0   7   0      161.57      174.41     34.14 o 
   1   7   0       89.34       95.48     19.88 o 
   2   7   0      743.68      783.31     31.71 o 
   3   7   0      785.61      834.23     31.32 o 
   4   7   0      467.29      522.91     47.61 o 
   5   7   0     1992.44     1985.84     60.22 o 
   6   7   0     1113.39      971.82     94.19 o 
   7   7   0      100.14       88.04     22.50 o 
   8   7   0      116.41       88.78     20.52 o 
  -4   8   0      166.66       91.43     41.44 o 
  -3   8   0     1292.43     1336.84    143.36 o 
  -2   8   0     2332.90     2269.32    237.03 o 
  -1   8   0      822.10      794.86     33.65 o 
   0   8   0      132.54      155.44     34.45 o 
   1   8   0      295.85      335.67     54.95 o 
   2   8   0      184.95      208.84     49.30 o 
   3   8   0      361.54      360.67     88.71 o 
   4   8   0      241.78      215.24     58.52 o 
   5   8   0     1688.78     1582.65    172.40 o 
   6   8   0     1045.31     1017.30    111.64 o 
   7   8   0      239.27      195.92     49.64 o 
  -2   9   0     1433.75     1443.98    154.13 o 
  -1   9   0      571.00      531.88    123.14 o 
   0   9   0      545.88      554.36    123.64 o 
   1   9   0     1146.33     1151.46    197.97 o 
   2   9   0        0.14        8.04      6.66 o 
   3   9   0      412.32      377.86     84.33 o 
   4   9   0      327.46      319.13     67.89 o 
   5   9   0      547.96      450.00    120.09 o 
  -4  -9   1      582.51      556.95     65.70 o 
  -3  -9   1     2676.17     2485.38    261.08 o 
  -2  -9   1     1138.92     1077.84    117.36 o 
  -1  -9   1       92.96       81.64     23.81 o 
   0  -9   1        6.08        6.81      6.55 o 
   1  -9   1      197.91      198.05     52.00 o 
  -6  -8   1        4.80        5.01      8.97 o 
  -5  -8   1       87.35       92.79     23.77 o 
  -4  -8   1      474.43      383.69    115.64 o 
  -3  -8   1     2543.75     2553.54    104.78 o 
  -2  -8   1     2517.55     2597.46     67.60 o 
  -1  -8   1      677.22      757.79     34.63 o 
   0  -8   1       59.12       65.54     11.54 o 
   1  -8   1       59.43       62.80     13.44 o 
   2  -8   1     1237.82     1289.50    136.74 o 
   3  -8   1      297.39      317.69     49.67 o 
  -7  -7   1      809.90      798.22     97.07 o 
  -6  -7   1      267.20      268.91     53.12 o 
  -5  -7   1       15.84        8.41      8.86 o 
  -4  -7   1      480.88      437.29     35.50 o 
  -3  -7   1     2777.57     2670.10     87.59 o 
  -2  -7   1     4577.06     4569.33     33.34 o 
  -1  -7   1      359.05      407.61     39.40 o 
   0  -7   1      301.84      342.12     69.17 o 
   1  -7   1      216.47      239.01     41.46 o 
   2  -7   1      539.81      547.21     28.47 o 
   3  -7   1      426.29      411.63     23.55 o 
   4  -7   1      295.88      232.96     71.73 o 
   5  -7   1      869.59      801.77     90.66 o 
  -8  -6   1      349.41      281.35     71.59 o 
  -7  -6   1     1982.46     2120.68    228.09 o 
  -6  -6   1      696.93      804.08     41.42 o 
  -5  -6   1      110.14       99.20     23.15 o 
  -4  -6   1       16.19       19.73      5.02 o 
  -3  -6   1     1181.01     1225.12     61.85 o 
  -2  -6   1     5108.71     5399.64    234.71 o 
  -1  -6   1     1662.58     1721.85     57.73 o 
   0  -6   1     1245.49     1330.32     50.47 o 
   1  -6   1     1000.37      962.98     51.02 o 
   2  -6   1        9.23       12.47      3.75 o 
   3  -6   1      995.60      982.03     33.55 o 
   4  -6   1      233.98      154.41     34.93 o 
   5  -6   1      473.31      484.13     54.32 o 
   6  -6   1     1429.56     1438.77    152.24 o 
  -8  -5   1      233.31      211.54     47.50 o 
  -7  -5   1     1764.94     1647.88     68.25 o 
  -6  -5   1     2867.59     3082.41     80.76 o 
  -5  -5   1      257.73      257.97     21.02 o 
  -4  -5   1        5.67        7.70      5.28 o 
  -3  -5   1     1385.41     1343.96     49.68 o 
  -2  -5   1     5799.76     6075.13    300.56 o 
  -1  -5   1     4491.56     4808.44    149.01 o 
   0  -5   1     1043.84     1078.44     43.63 o 
   1  -5   1      934.71      964.09     31.67 o 
   2  -5   1       19.60       23.12      4.41 o 
   3  -5   1      123.91      110.99     18.78 o 
   4  -5   1       20.03       19.40      5.86 o 
   5  -5   1      337.84      341.46     15.42 o 
   6  -5   1     2076.62     2272.61    237.18 o 
  -8  -4   1      207.81      184.24     43.28 o 
  -7  -4   1     2098.35     2288.46     65.70 o 
  -6  -4   1     4320.86     4636.63     99.51 o 
  -5  -4   1      623.75      628.31     30.11 o 
  -4  -4   1      122.79      107.11     24.16 o 
  -3  -4   1       80.36       87.18     18.26 o 
  -2  -4   1     4796.72     4986.85    197.95 o 
  -1  -4   1     8807.84     9957.45    521.30 o 
   0  -4   1     1412.45     1449.43     43.93 o 
   1  -4   1     1548.62     1607.65     25.68 o 
   2  -4   1      887.81      852.78     14.76 o 
   3  -4   1      138.17      147.86      7.18 o 
   4  -4   1      109.14      107.59     14.42 o 
   5  -4   1      343.40      344.85     29.51 o 
   6  -4   1      995.47     1040.13     43.32 o 
   7  -4   1     2739.74     2705.64    277.66 o 
  -9  -3   1      286.96      180.97     57.40 o 
  -8  -3   1      430.45      291.44    111.26 o 
  -7  -3   1     1611.19     1616.89     95.41 o 
  -6  -3   1     2476.25     2469.76    186.15 o 
  -5  -3   1     2457.71     2483.70    182.51 o 
  -4  -3   1      422.29      417.32     13.96 o 
  -3  -3   1      378.80      368.20     17.37 o 
  -2  -3   1     1132.73     1010.98     39.70 o 
  -1  -3   1     9553.13     9454.61    817.11 o 
   0  -3   1     2618.90     2585.33    186.95 o 
   1  -3   1     1160.47     1160.29     43.56 o 
   2  -3   1     4797.79     4830.52    104.72 o 
   3  -3   1      619.94      664.66     12.02 o 
   4  -3   1      116.82      105.81      9.25 o 
   5  -3   1        5.68        4.37      1.84 o 
   6  -3   1     2461.46     2701.00    105.20 o 
   7  -3   1     1726.40     1817.70     45.39 o 
  -9  -2   1       21.91        7.34      4.72 o 
  -8  -2   1      300.70      291.67     46.90 o 
  -7  -2   1      289.33      319.32     35.04 o 
  -6  -2   1     5592.06     5690.06    303.71 o 
  -5  -2   1     7370.82     7958.41    308.16 o 
  -4  -2   1       40.75       38.85      6.74 o 
  -3  -2   1      366.37      326.35     27.94 o 
  -2  -2   1      228.51      251.17     10.96 o 
  -1  -2   1     7802.56     7554.72    293.10 o 
   0  -2   1     2570.95     2743.44     67.78 o 
   1  -2   1      726.15      686.84     17.86 o 
   2  -2   1     7552.07     7979.25    135.12 o 
   3  -2   1     2215.40     2111.98     45.17 o 
   4  -2   1      199.07      190.18      6.66 o 
   5  -2   1      231.60      243.11     11.30 o 
   6  -2   1       43.15       57.50     16.02 o 
   7  -2   1     2697.40     2783.81     39.59 o 
   8  -2   1     1939.24     2036.21    212.46 o 
  -9  -1   1      154.25      171.83     16.12 o 
  -8  -1   1       98.75       86.86     17.87 o 
  -7  -1   1      161.46      168.90     15.65 o 
  -6  -1   1     3567.80     3658.03     72.23 o 
  -5  -1   1     7474.84     6928.59    219.97 o 
  -4  -1   1     4997.58     5299.80    119.78 o 
  -3  -1   1     1329.26     1341.62     64.40 o 
  -2  -1   1      910.31      877.70     43.42 o 
  -1  -1   1    11684.59    11408.65    586.98 o 
   0  -1   1     2411.04     2450.13     59.48 o 
   1  -1   1       17.98       20.58      2.35 o 
   2  -1   1     4225.81     4336.22     70.00 o 
   3  -1   1     3534.34     3502.55     65.15 o 
   4  -1   1      995.60     1035.23     32.44 o 
   5  -1   1     1359.31     1469.70     46.17 o 
   6  -1   1      196.81      208.99      9.44 o 
   7  -1   1     1810.47     2054.01    134.66 o 
   8  -1   1     2004.33     2296.42     47.73 o 
  -9   0   1      274.89      239.70     66.49 o 
  -8   0   1      134.51       94.22     29.52 o 
  -7   0   1       48.19       42.69      8.35 o 
  -6   0   1     1486.23     1535.97     51.21 o 
  -5   0   1     7984.99     8154.10    264.68 o 
  -4   0   1     1847.10     1573.16     80.66 o 
  -3   0   1      356.06      297.55     19.57 o 
  -2   0   1     8040.58     6961.12    138.66 o 
  -1   0   1        0.83        8.08      2.78 o 
   0   0   1     3258.11     2925.90    162.31 o 
   1   0   1     4424.75     4506.76    121.22 o 
   2   0   1     2519.84     2490.59     38.69 o 
   3   0   1    11823.68    11658.88    227.82 o 
   4   0   1     2631.98     2394.94     59.32 o 
   5   0   1      231.03      175.03     13.78 o 
   6   0   1      755.10      758.83     18.17 o 
   7   0   1      302.22      340.36     16.73 o 
   8   0   1     2458.98     2715.01     46.57 o 
  -9   1   1      797.52      887.32     95.21 o 
  -8   1   1       54.48       45.38     14.30 o 
  -7   1   1       59.78       50.89      8.68 o 
  -6   1   1      967.75      933.29     21.26 o 
  -5   1   1     4775.17     4687.96    180.61 o 
  -4   1   1     3123.36     2871.55    263.51 o 
  -3   1   1     2064.40     1957.00     57.30 o 
  -2   1   1     1309.92     1214.89     32.63 o 
  -1   1   1     2227.72     2193.75    129.69 o 
   0   1   1      510.20      560.24     25.06 o 
   1   1   1     1133.93     1135.85     75.80 o 
   2   1   1     1626.63     1650.37     36.17 o 
   3   1   1    13619.23    12622.43    564.86 o 
   4   1   1     2922.25     2555.32     59.72 o 
   5   1   1     2248.24     2316.75     70.35 o 
   6   1   1     2021.66     2077.45     64.79 o 
   7   1   1      215.17      206.87     11.87 o 
   8   1   1     2234.87     2426.21    104.43 o 
   9   1   1      473.64      456.80    110.67 o 
  -8   2   1      474.40      444.64     50.12 o 
  -7   2   1       39.38       47.42     13.22 o 
  -6   2   1       62.38       56.71     11.25 o 
  -5   2   1     2459.62     2621.90    115.62 o 
  -4   2   1     7299.23     7760.26    255.67 o 
  -3   2   1     2060.97     2153.88    109.33 o 
  -2   2   1     1687.17     1656.09     61.81 o 
  -1   2   1     3324.17     3340.29     82.33 o 
   0   2   1     4437.57     4128.51    285.49 o 
   1   2   1       48.00       48.78      3.27 o 
   2   2   1       29.88       36.05      3.65 o 
   3   2   1     4244.87     4430.85     88.25 o 
   4   2   1     7580.53     8040.03    176.41 o 
   5   2   1     2556.12     2762.64    107.09 o 
   6   2   1     2087.23     2165.43     77.48 o 
   7   2   1      411.72      398.47     13.87 o 
   8   2   1      785.32      742.42     40.01 o 
   9   2   1     1090.01     1030.82    104.01 o 
  10   2   1      541.59      378.76    136.42 o 
  -8   3   1      531.93      557.97     65.95 o 
  -7   3   1       56.07       58.32     19.87 o 
  -6   3   1        1.57        0.52      1.86 o 
  -5   3   1      587.95      612.39     26.36 o 
  -4   3   1     3492.64     3818.23    136.19 o 
  -3   3   1     1992.83     1902.73    100.75 o 
  -2   3   1     3543.76     3630.22     98.80 o 
  -1   3   1     5934.55     6043.85    305.32 o 
   0   3   1      114.24       67.81     11.61 o 
   1   3   1       54.30       77.45     15.79 o 
   2   3   1      165.36      179.20      8.70 o 
   3   3   1     2775.11     2944.76     60.99 o 
   4   3   1     9044.23     9744.64    395.93 o 
   5   3   1     3656.58     3774.08    123.67 o 
   6   3   1     2476.99     2517.78     94.61 o 
   7   3   1      416.93      486.13     17.38 o 
   8   3   1      187.97      174.16     27.23 o 
   9   3   1      688.25      738.52    102.10 o 
  10   3   1      214.20       94.00     60.09 o 
  -7   4   1        3.68        5.71      4.74 o 
  -6   4   1       31.20       23.50      5.75 o 
  -5   4   1       54.21       50.02      8.31 o 
  -4   4   1     2180.78     2116.19    100.63 o 
  -3   4   1     1592.07     1545.45     44.38 o 
  -2   4   1     1407.45     1457.69     54.46 o 
  -1   4   1     5704.84     5946.75    129.97 o 
   0   4   1     4399.77     4526.26    183.44 o 
   1   4   1      351.30      352.34     33.16 o 
   2   4   1       44.75       44.94      3.70 o 
   3   4   1     2225.98     2336.78     78.71 o 
   4   4   1     5588.58     5773.65    186.43 o 
   5   4   1     4129.40     4098.75    161.75 o 
   6   4   1     1186.94     1156.47     35.06 o 
   7   4   1     1290.78     1306.16     60.71 o 
   8   4   1      125.84      130.80     22.34 o 
   9   4   1      472.10      441.60    111.90 o 
  10   4   1       71.03       46.11     29.63 o 
  -7   5   1      473.57      445.66     54.95 o 
  -6   5   1      381.70      369.42     43.99 o 
  -5   5   1        3.64        2.72      4.55 o 
  -4   5   1      769.76      773.45     22.34 o 
  -3   5   1     1608.61     1671.96     99.12 o 
  -2   5   1     1353.11     1387.61     39.57 o 
  -1   5   1     2148.06      993.59     24.08 o 
   0   5   1     3648.56     3554.40    142.72 o 
   1   5   1     1140.86     1099.40     43.85 o 
   2   5   1      239.85      245.98     13.52 o 
   3   5   1       49.61       50.92      7.22 o 
   4   5   1     3572.74     3868.41    122.39 o 
   5   5   1     4041.54     4360.80     72.62 o 
   6   5   1      595.69      536.54     17.22 o 
   7   5   1     1802.03     1848.38     53.49 o 
   8   5   1      537.24      515.86     30.07 o 
   9   5   1        5.73        8.52      7.61 o 
  -6   6   1      135.87      106.42     44.13 o 
  -5   6   1      116.00       99.42     32.61 o 
  -4   6   1        0.02        0.41      1.75 o 
  -3   6   1      698.92      720.62     24.49 o 
  -2   6   1      252.39      250.55     16.73 o 
  -1   6   1     2122.92     2148.03     46.88 o 
   0   6   1     6145.71     5936.37    347.40 o 
   1   6   1     2010.38     1881.20     31.59 o 
   2   6   1      153.89      122.37     25.05 o 
   3   6   1      230.76      223.67      9.69 o 
   4   6   1     1058.79     1037.49     96.33 o 
   5   6   1     2850.15     2860.21    243.67 o 
   6   6   1     1746.38     1757.60    125.60 o 
   7   6   1     1551.96     1658.33     55.51 o 
   8   6   1      629.69      650.92     75.37 o 
   9   6   1        1.91        0.29      7.99 o 
  -5   7   1      453.63      454.02     52.72 o 
  -4   7   1      277.34      236.33     69.32 o 
  -3   7   1      155.23      121.70     30.63 o 
  -2   7   1      403.68      390.35     13.21 o 
  -1   7   1      756.36      766.15     34.36 o 
   0   7   1     3799.59     4029.93    172.16 o 
   1   7   1     3697.87     3915.13    168.52 o 
   2   7   1      681.82      695.93     68.31 o 
   3   7   1      286.83      250.94     48.86 o 
   4   7   1      216.48      211.63     20.18 o 
   5   7   1     1533.12     1522.68     30.29 o 
   6   7   1     1263.01     1187.04     41.34 o 
   7   7   1      878.16      926.55     39.34 o 
   8   7   1      970.45     1029.62    113.82 o 
  -4   8   1      697.98      549.51    103.51 o 
  -3   8   1       69.39       58.30     18.41 o 
  -2   8   1      129.26      112.45     42.58 o 
  -1   8   1      723.13      743.00     32.63 o 
   0   8   1     3569.91     3466.44     71.16 o 
   1   8   1     1916.15     1975.00     57.75 o 
   2   8   1      549.37      466.39     88.97 o 
   3   8   1      453.26      446.73     26.49 o 
   4   8   1       23.69       19.59     11.43 o 
   5   8   1      471.00      412.28     98.38 o 
   6   8   1      722.16      594.07     96.59 o 
   7   8   1      351.93      340.44     89.63 o 
   8   8   1      764.29      815.50     92.14 o 
  -2   9   1       19.58       13.79      2.98 o 
  -1   9   1       93.67       84.37     25.34 o 
   0   9   1      583.50      478.78    121.62 o 
   1   9   1     2314.10     2289.76    241.56 o 
   2   9   1     2277.94     2120.41     67.59 o 
   3   9   1      432.31      469.23     55.60 o 
   4   9   1      213.10      200.42     52.97 o 
   5   9   1      153.33      139.61     36.71 o 
   6   9   1      772.61      614.94     71.06 o 
   0  10   1      236.01      216.18     42.21 o 
   1  10   1     1723.47     1786.18    193.06 o 
   2  10   1     1305.78     1344.55    144.57 o 
   3  10   1      669.62      526.82    119.51 o 
   4  10   1      453.00      373.43     92.01 o 
  -5  -8   2      236.81      149.19     53.26 o 
  -4  -8   2       31.98       31.27     11.23 o 
  -3  -8   2      245.48      191.22     31.71 o 
  -2  -8   2      268.63      257.18     44.90 o 
  -1  -8   2      319.90      312.68     57.12 o 
   0  -8   2     1703.76     1702.56    179.36 o 
   1  -8   2      980.31     1034.81    134.49 o 
   2  -8   2      261.33      268.27     46.52 o 
   3  -8   2      209.84      192.62     33.99 o 
  -6  -7   2      451.29      455.11    122.32 o 
  -5  -7   2      513.50      539.64     91.35 o 
  -4  -7   2      523.02      398.86    112.61 o 
  -3  -7   2       79.93       69.40     10.18 o 
  -2  -7   2      114.65      104.40     22.20 o 
  -1  -7   2      583.26      505.13     59.05 o 
   0  -7   2     1932.93     1979.53     33.36 o 
   1  -7   2     1632.74     1781.95     49.26 o 
   2  -7   2      549.66      593.36     74.77 o 
   3  -7   2      501.14      486.92     55.57 o 
   4  -7   2      125.84      102.21     23.12 o 
  -7  -6   2     1525.66     1464.34    193.71 o 
  -6  -6   2      725.12      776.46     88.73 o 
  -5  -6   2      577.89      563.30    130.60 o 
  -4  -6   2      830.66      803.86     42.35 o 
  -3  -6   2       51.82       58.13      7.51 o 
  -2  -6   2      386.26      397.16     79.08 o 
  -1  -6   2       47.24       54.85     11.28 o 
   0  -6   2       80.26       77.62      7.84 o 
   1  -6   2     3876.01     4043.36     79.33 o 
   2  -6   2     2602.43     2713.02     95.97 o 
   3  -6   2     1210.90     1203.42     38.73 o 
   4  -6   2      499.12      451.62     70.18 o 
   5  -6   2      262.66      246.28     48.41 o 
  -8  -5   2        4.59        1.23      8.59 o 
  -7  -5   2      846.02      665.44    185.07 o 
  -6  -5   2     1575.64     1625.40     88.42 o 
  -5  -5   2      972.82     1080.22     80.45 o 
  -4  -5   2     1176.29     1204.59     64.54 o 
  -3  -5   2      608.50      580.64     28.81 o 
  -2  -5   2       20.41       14.03      6.53 o 
  -1  -5   2      112.44      118.22     28.86 o 
   0  -5   2      682.82      689.99     19.37 o 
   1  -5   2     3959.73     4136.95    101.53 o 
   2  -5   2     1759.55     1729.91     58.16 o 
   3  -5   2     1885.24     1939.12     63.65 o 
   4  -5   2     2276.90     2405.64     30.84 o 
   5  -5   2       13.25       20.01      4.52 o 
   6  -5   2      842.03      799.16     91.27 o 
  -8  -4   2       42.92       18.06     12.24 o 
  -7  -4   2      362.70      367.45     59.00 o 
  -6  -4   2     1312.98     1412.58     53.33 o 
  -5  -4   2      566.20      555.22     30.39 o 
  -4  -4   2     2083.50     2132.12     75.39 o 
  -3  -4   2     4105.96     4099.96    228.39 o 
  -2  -4   2      251.60      223.05     12.70 o 
  -1  -4   2       22.92       20.95      3.20 o 
   0  -4   2      119.30      156.18     21.53 o 
   1  -4   2     4335.27     4676.21    188.21 o 
   2  -4   2     7113.65     7791.03    251.49 o 
   3  -4   2     1240.12     1293.19     24.03 o 
   4  -4   2      807.47      837.81     17.13 o 
   5  -4   2      345.51      342.42     19.72 o 
   6  -4   2       12.11       11.22      3.86 o 
  -8  -3   2       42.06       47.46     21.03 o 
  -7  -3   2       96.38       74.66     33.77 o 
  -6  -3   2     1512.53     1604.95    117.53 o 
  -5  -3   2      328.35      382.40     90.56 o 
  -4  -3   2     1822.93     1936.74     39.67 o 
  -3  -3   2     3801.69     4094.79    322.54 o 
  -2  -3   2     1278.23     1155.54     45.39 o 
  -1  -3   2      945.10      903.94     35.70 o 
   0  -3   2      237.65      261.44     18.23 o 
   1  -3   2     3034.78     3373.92     90.17 o 
   2  -3   2     4830.82     4810.41    137.67 o 
   3  -3   2     3058.14     3063.24     87.35 o 
   4  -3   2     3205.79     3223.62    112.04 o 
   5  -3   2     1554.02     1550.93     56.20 o 
   6  -3   2        6.52        9.44      5.10 o 
   7  -3   2      470.64      402.19     27.34 o 
  -9  -2   2      136.58       74.62     33.23 o 
  -8  -2   2      480.38      531.57     59.98 o 
  -7  -2   2       10.96       11.97      7.47 o 
  -6  -2   2     1263.16     1457.72    228.93 o 
  -5  -2   2      841.79      784.57     29.20 o 
  -4  -2   2      656.34      664.99     44.86 o 
  -3  -2   2     2940.91     3108.04    128.66 o 
  -2  -2   2     7638.14     7352.06    269.54 o 
  -1  -2   2     1057.09     1064.65     48.01 o 
   0  -2   2      309.12      292.83     11.79 o 
   1  -2   2       11.20        8.72      2.71 o 
   2  -2   2     3943.96     3812.92     82.36 o 
   3  -2   2     5665.72     5667.84    196.18 o 
   4  -2   2     2556.38     2649.50     99.43 o 
   5  -2   2     4448.10     4692.53     69.79 o 
   6  -2   2      275.07      264.93     15.17 o 
   7  -2   2      287.07      271.08     17.60 o 
  -9  -1   2      219.13      143.37     54.20 o 
  -8  -1   2      233.70      182.64     38.35 o 
  -7  -1   2      322.63      305.26     40.10 o 
  -6  -1   2      275.94      278.15     56.17 o 
  -5  -1   2      182.78      184.52     20.53 o 
  -4  -1   2     1948.53     2036.25     80.24 o 
  -3  -1   2    11561.61    11410.64    242.51 o 
  -2  -1   2     8481.00     6903.96    168.67 o 
  -1  -1   2      367.59      223.02     48.64 o 
   0  -1   2     1790.21     1896.41    135.75 o 
   1  -1   2       85.87       78.12      4.63 o 
   2  -1   2     7541.12     7397.55    118.98 o 
   3  -1   2     3744.44     3650.28     60.53 o 
   4  -1   2     1575.14     1457.38     37.08 o 
   5  -1   2     3605.88     3972.57    115.98 o 
   6  -1   2     1077.37     1143.35     43.42 o 
   7  -1   2       35.36       35.51      7.61 o 
   8  -1   2       34.60       14.20      8.64 o 
  -9   0   2      498.18      570.31     63.85 o 
  -8   0   2      181.66      171.14     18.65 o 
  -7   0   2     1048.31     1174.85     36.84 o 
  -6   0   2      249.06      233.07     15.70 o 
  -5   0   2      377.52      346.63     18.41 o 
  -4   0   2       42.25       40.69      7.82 o 
  -3   0   2     1946.39     1803.92     57.27 o 
  -2   0   2    14197.80    11311.93    584.53 o 
  -1   0   2    12331.93    11435.20    272.62 o 
   0   0   2      456.06      464.28     28.50 o 
   1   0   2     1160.06     1133.47     28.69 o 
   3   0   2     5316.58     5408.36     80.99 o 
   4   0   2     2558.12     2597.42     95.62 o 
   5   0   2     1991.42     1988.79     55.19 o 
   6   0   2     1918.79     2010.02    138.63 o 
   7   0   2      479.50      504.47     12.85 o 
   8   0   2      316.37      306.78    114.48 o 
  -8   1   2      284.32      260.72     26.57 o 
  -7   1   2     1071.84      980.90     44.39 o 
  -6   1   2      915.62      954.55     53.47 o 
  -5   1   2        3.30        4.81      2.57 o 
  -4   1   2      278.78      281.63     12.23 o 
  -3   1   2     1284.01     1263.28     70.31 o 
  -2   1   2     8941.95     7326.27    145.10 o 
  -1   1   2     2363.53     1997.39     50.14 o 
   2   1   2      285.87      303.19      7.87 o 
   3   1   2     2305.69     2327.15     71.74 o 
   4   1   2     2498.84     2508.22     44.49 o 
   5   1   2     2033.80     2038.18     42.36 o 
   6   1   2     3509.18     3753.33    112.37 o 
   7   1   2     1192.25     1143.15     35.29 o 
   8   1   2      171.34      173.07     15.45 o 
   9   1   2      194.60      234.81     77.47 o 
  10   1   2        3.12       58.81     50.75 o 
  -8   2   2      260.29      255.20     54.28 o 
  -7   2   2     1241.85     1260.02     37.86 o 
  -6   2   2     2585.87     2810.70    306.90 o 
  -5   2   2      266.87      246.06     14.44 o 
  -4   2   2        6.23        1.77      2.36 o 
  -3   2   2      400.68      396.84     43.11 o 
  -2   2   2     6936.63     5840.46    453.12 o 
  -1   2   2    11814.19     9054.97    949.99 o 
   0   2   2    13397.98    10368.78    346.66 o 
   1   2   2      342.18      300.81     43.16 o 
   2   2   2      180.27      150.54      5.33 o 
   3   2   2     2598.08     2594.68     53.48 o 
   4   2   2     1097.19     1023.27     40.49 o 
   5   2   2       66.00       54.95      8.12 o 
   6   2   2     2707.15     2861.08     84.53 o 
   7   2   2     2897.43     3134.99    135.44 o 
   8   2   2      576.87      632.77     50.11 o 
   9   2   2      530.92      513.67     25.98 o 
  10   2   2       61.21       21.31     29.31 o 
  -8   3   2      284.74      177.53     73.53 o 
  -7   3   2      759.17      765.74     86.27 o 
  -6   3   2     2198.40     2224.43    168.82 o 
  -5   3   2     1620.23     1696.24     70.97 o 
  -4   3   2      617.62      738.25     16.86 o 
  -3   3   2       60.60       83.29     11.67 o 
  -2   3   2     5195.21     5113.92    483.39 o 
  -1   3   2    14712.52    11575.30    275.61 o 
   0   3   2     3004.02     2829.66     71.36 o 
   1   3   2      543.25      484.64     17.18 o 
   2   3   2     2530.23     2386.92     48.71 o 
   3   3   2       19.16       24.80      2.69 o 
   4   3   2      156.09      129.95      6.44 o 
   5   3   2      503.58      524.68     13.18 o 
   6   3   2     1642.13     1883.63    101.69 o 
   7   3   2     2841.38     2981.56    106.60 o 
   8   3   2     1127.95     1194.02     72.86 o 
   9   3   2      967.97     1033.84    249.19 o 
  10   3   2      286.24      205.28     78.74 o 
  -7   4   2      314.23      298.47     23.16 o 
  -6   4   2     1739.60     1762.07     51.40 o 
  -5   4   2     2357.03     2632.41    323.11 o 
  -4   4   2      373.22      360.27     42.68 o 
  -3   4   2        8.64        4.56      2.57 o 
  -2   4   2      103.53      101.51     16.47 o 
  -1   4   2     5704.20     6037.83    158.78 o 
   0   4   2     7029.19     7164.68    453.85 o 
   1   4   2     3313.60     3431.68    305.58 o 
   2   4   2     1839.58     1901.67     85.97 o 
   3   4   2      531.04      485.88     17.00 o 
   4   4   2       42.12       35.30      5.61 o 
   5   4   2      151.80      168.83      6.59 o 
   6   4   2      622.15      644.99     14.70 o 
   7   4   2     3554.34     3580.54    132.12 o 
   8   4   2     1686.44     1603.53    102.87 o 
   9   4   2      921.52      803.60    241.70 o 
  10   4   2      587.45      335.97    154.15 o 
  -7   5   2      246.42      129.85     66.10 o 
  -6   5   2      952.69      975.06    114.72 o 
  -5   5   2     3596.49     3719.92     71.30 o 
  -4   5   2     1720.60     1736.26     49.70 o 
  -3   5   2      255.35      257.37     17.01 o 
  -2   5   2      205.04      206.98     15.79 o 
  -1   5   2     4762.49     4877.73    352.68 o 
   0   5   2     3255.86     3548.13    142.52 o 
   1   5   2     1325.03     1200.80     49.56 o 
   2   5   2     3750.10     3876.80    104.45 o 
   3   5   2     1975.55     2039.00     67.28 o 
   4   5   2       29.43       27.97      4.49 o 
   5   5   2       24.50       25.46      4.19 o 
   6   5   2      203.19      187.73     11.57 o 
   7   5   2      315.16      322.44     16.45 o 
   8   5   2     1760.62     1717.16    309.68 o 
   9   5   2     1279.08     1310.18    134.31 o 
  10   5   2      998.39      930.86    196.40 o 
  -6   6   2      913.63      988.93    107.29 o 
  -5   6   2     3489.41     3712.78    381.76 o 
  -4   6   2     1437.12     1478.56     48.99 o 
  -3   6   2      417.62      440.58     19.04 o 
  -2   6   2       17.67        5.76      4.97 o 
  -1   6   2      630.16      634.60     19.05 o 
   0   6   2     2961.37     3053.07     96.35 o 
   1   6   2     2150.33     2157.18     86.51 o 
   2   6   2     1707.23     1620.96     65.01 o 
   3   6   2     1471.10     1411.41     50.19 o 
   4   6   2      741.59      736.11     23.21 o 
   5   6   2       73.24       73.12     11.99 o 
   6   6   2      267.06      260.43     12.49 o 
   7   6   2      430.30      355.37     57.72 o 
   8   6   2     2616.37     2704.67    109.60 o 
   9   6   2      957.24      920.17    113.28 o 
  -5   7   2     1879.48     1969.48    206.92 o 
  -4   7   2     2336.26     2559.32    270.37 o 
  -3   7   2      525.40      506.07     21.14 o 
  -2   7   2       62.63       54.39     15.25 o 
  -1   7   2        4.57        2.23      2.48 o 
   0   7   2     1044.66     1103.74     61.18 o 
   1   7   2     1163.63     1173.94     47.86 o 
   2   7   2      663.33      680.65     27.77 o 
   3   7   2     1578.98     1575.64     56.42 o 
   4   7   2     2158.16     2538.22    111.08 o 
   5   7   2      798.17      805.73     57.78 o 
   6   7   2      351.72      323.72     17.26 o 
   7   7   2      171.58      142.74     30.85 o 
   8   7   2     1312.81     1373.77    146.16 o 
   9   7   2     1539.42     1618.41    146.81 o 
  -4   8   2     1783.69     1913.65    201.17 o 
  -3   8   2     1197.31     1160.34    125.81 o 
  -2   8   2      700.16      687.85     32.91 o 
  -1   8   2       67.39       70.11     16.19 o 
   0   8   2      495.83      442.87     25.13 o 
   1   8   2     1260.36     1226.22     41.89 o 
   2   8   2      420.07      411.88     24.18 o 
   3   8   2     1230.06     1179.37     39.43 o 
   4   8   2     1312.36     1291.60     41.46 o 
   5   8   2      348.31      370.40     23.57 o 
   6   8   2      722.80      720.84     32.43 o 
   7   8   2      255.70      202.45     53.32 o 
   8   8   2      593.13      556.93    125.29 o 
  -3   9   2     1262.93     1272.17    144.81 o 
  -2   9   2      358.12      321.08     23.49 o 
  -1   9   2      363.91      339.88     23.96 o 
   0   9   2        1.96        7.10      4.32 o 
   1   9   2      528.38      518.90     29.49 o 
   2   9   2      146.23      147.85     36.06 o 
   3   9   2      530.02      522.42     29.47 o 
   4   9   2     1430.30     1567.38     52.70 o 
   5   9   2     1596.82     1608.56    170.05 o 
   6   9   2      460.82      429.00     57.62 o 
   7   9   2       16.46        8.26      8.32 o 
   0  10   2       39.03       42.80     15.94 o 
   1  10   2        5.21        5.22      5.47 o 
   2  10   2        2.65        4.84      4.28 o 
   3  10   2      200.76      181.75     42.34 o 
   4  10   2     1392.67     1370.07    146.91 o 
   5  10   2     1566.59     1723.69    182.84 o 
   6  10   2      591.60      475.65    117.86 o 
  -3  -8   3      291.79      230.54     51.04 o 
  -2  -8   3      299.84      232.67     62.52 o 
  -1  -8   3        0.70        0.93      5.66 o 
   0  -8   3      771.28      711.81    101.44 o 
   1  -8   3      601.99      535.42    128.34 o 
  -5  -7   3      891.31      945.90    108.45 o 
  -4  -7   3     1212.43     1292.75    165.57 o 
  -3  -7   3      934.90      912.40    101.54 o 
  -2  -7   3      898.57      875.02     96.92 o 
  -1  -7   3      279.80      236.93     47.94 o 
   0  -7   3      573.49      548.46     98.69 o 
   1  -7   3      755.35      746.66    109.63 o 
   2  -7   3      488.40      526.18     85.37 o 
   3  -7   3     1300.71     1284.45    137.51 o 
   4  -7   3      645.02      683.76    135.38 o 
  -6  -6   3       37.96       18.31     11.11 o 
  -5  -6   3      385.46      318.46     82.89 o 
  -4  -6   3     2491.49     2748.20     76.26 o 
  -3  -6   3     1512.50     1513.82    117.99 o 
  -2  -6   3      616.89      595.97    109.46 o 
  -1  -6   3      678.66      641.51     20.66 o 
   0  -6   3       22.73       23.81      5.52 o 
   1  -6   3      281.79      311.13     47.76 o 
   2  -6   3      674.01      640.63     28.24 o 
   3  -6   3      864.92      866.29     32.74 o 
   4  -6   3     1277.52     1359.66    142.93 o 
   5  -6   3      793.82      779.21    105.06 o 
  -7  -5   3      146.17      108.42     35.09 o 
  -6  -5   3       42.88       31.32      9.47 o 
  -5  -5   3      459.70      366.02     99.98 o 
  -4  -5   3     3199.13     3500.22     81.92 o 
  -3  -5   3     2145.67     2392.40     63.33 o 
  -2  -5   3     1552.07     1507.55     74.25 o 
  -1  -5   3      309.87      331.64     70.05 o 
   0  -5   3        1.86        3.16      3.28 o 
   1  -5   3       64.29       72.61     14.36 o 
   2  -5   3        8.36        5.57      4.16 o 
   3  -5   3      188.12      181.90     22.66 o 
   4  -5   3     3029.92     3145.73    119.52 o 
   5  -5   3     1469.04     1598.31     63.99 o 
  -7  -4   3      619.94      678.77     81.91 o 
  -6  -4   3       80.90       61.49     22.13 o 
  -5  -4   3       35.32       20.73     11.53 o 
  -4  -4   3     1351.45     1329.85     55.11 o 
  -3  -4   3     3331.05     3740.16    167.89 o 
  -2  -4   3     1642.04     1663.95     62.04 o 
  -1  -4   3     1619.31     1528.10     54.72 o 
   0  -4   3     2523.38     2607.52    176.62 o 
   1  -4   3       26.18       20.26      5.18 o 
   2  -4   3      428.97      416.10     17.06 o 
   3  -4   3      335.66      310.24     11.91 o 
   4  -4   3      872.50      863.05     17.45 o 
   5  -4   3     1533.45     1566.46     43.58 o 
   6  -4   3     1181.73     1363.63     31.30 o 
  -8  -3   3     1439.16     1650.56    175.80 o 
  -7  -3   3      630.05      700.87    185.04 o 
  -6  -3   3      350.18      313.00     70.83 o 
  -5  -3   3       67.19       54.53     13.98 o 
  -4  -3   3      627.76      604.72     39.58 o 
  -3  -3   3     3644.09     3987.27    126.37 o 
  -2  -3   3     1974.27     1949.13     78.59 o 
  -1  -3   3     2395.72     2418.54    108.02 o 
   0  -3   3     2412.74     2502.32    101.75 o 
   1  -3   3      362.39      377.83     16.16 o 
   2  -3   3        6.92        6.09      1.31 o 
   3  -3   3        2.36        0.91      1.97 o 
   4  -3   3     1464.96     1498.76     26.31 o 
   5  -3   3     3009.92     3197.53    137.54 o 
   6  -3   3      962.05      994.78     23.46 o 
  -8  -2   3     1789.06     2019.41    217.59 o 
  -7  -2   3     3840.94     4251.21    441.00 o 
  -6  -2   3      533.02      497.45     62.16 o 
  -5  -2   3       53.66       44.12     13.82 o 
  -4  -2   3      190.33      209.49     54.18 o 
  -3  -2   3     2824.62     2566.04    102.12 o 
  -2  -2   3     1608.93     1439.28     27.59 o 
  -1  -2   3     1196.30     1146.47     44.63 o 
   0  -2   3     2373.37     2354.57     65.06 o 
   1  -2   3     1723.45     1783.08     22.45 o 
   2  -2   3      386.99      427.62     21.90 o 
   3  -2   3      783.44      885.04     42.66 o 
   4  -2   3      120.09      144.09      7.84 o 
   5  -2   3     1864.65     2014.78     31.93 o 
   6  -2   3     4088.03     4324.07    121.86 o 
   7  -2   3     2479.60     2816.62     34.60 o 
  -8  -1   3      993.25     1099.11    117.18 o 
  -7  -1   3     2388.48     2678.68     68.12 o 
  -6  -1   3      752.71      839.42     81.69 o 
  -5  -1   3     1663.54     1563.89     61.24 o 
  -4  -1   3       53.78       56.13     10.01 o 
  -3  -1   3     2154.14     2266.52    150.98 o 
  -2  -1   3     2555.81     2542.77     74.56 o 
  -1  -1   3     2442.30     2371.45    128.32 o 
   0  -1   3     3195.38     3220.18     81.50 o 
   1  -1   3     1793.78     1618.42     63.97 o 
   2  -1   3     1569.49     1611.14     37.53 o 
   3  -1   3     1728.67     1893.24     41.99 o 
   4  -1   3      626.85      661.23     24.76 o 
   5  -1   3     2012.90     2155.72     56.31 o 
   6  -1   3     5579.92     5807.30     99.64 o 
   7  -1   3     1668.36     1804.11     23.95 o 
  -8   0   3      533.52      562.74     63.66 o 
  -7   0   3     2033.96     2145.32     72.64 o 
  -6   0   3     2007.57     2040.91     63.11 o 
  -5   0   3      857.45      883.70     30.44 o 
  -4   0   3      345.71      350.90     33.40 o 
  -3   0   3       10.53       19.20      5.58 o 
  -2   0   3     2876.69     2494.19    112.33 o 
  -1   0   3     1541.90     1502.92     50.36 o 
   0   0   3     1500.67     1400.98     66.84 o 
   1   0   3     6841.25     6079.58    124.72 o 
   2   0   3     6980.13     6914.53    112.36 o 
   3   0   3     1183.98     1183.19     23.91 o 
   4   0   3      381.59      347.00     17.61 o 
   5   0   3      700.50      712.59     26.71 o 
   6   0   3     2279.68     1569.82    141.36 o 
   7   0   3     2085.09     2254.40    227.01 o 
   8   0   3     2176.14       82.07     55.41 o 
  -8   1   3      398.09      378.20     45.13 o 
  -7   1   3     2203.13     2344.96     67.40 o 
  -6   1   3     3108.46     2995.27     75.89 o 
  -5   1   3     1005.46     1065.09     52.24 o 
  -4   1   3      670.36      626.44     26.81 o 
  -3   1   3       19.51       27.71      5.66 o 
  -2   1   3      932.46      775.68     33.13 o 
  -1   1   3      614.46      543.18     66.57 o 
   0   1   3      189.24      162.20     17.99 o 
   1   1   3     2476.64     2187.37     51.43 o 
   2   1   3     5950.17     6240.92    189.14 o 
   3   1   3     4903.01     4903.20     81.77 o 
   4   1   3     5001.96     5449.93    119.95 o 
   5   1   3        0.37        0.81      3.58 o 
   6   1   3     3366.71     3497.90    160.80 o 
   7   1   3     2835.20     2860.46     74.34 o 
   8   1   3     1620.87     1649.02     21.75 o 
   9   1   3     1732.72     1261.83    493.99 o 
  10   1   3      210.49      171.11     66.45 o 
  -8   2   3       31.72       24.80     11.07 o 
  -7   2   3      829.37      842.19     91.81 o 
  -6   2   3     3729.77     3862.40     84.13 o 
  -5   2   3     2345.36     2147.91     75.21 o 
  -4   2   3      383.31      396.04     21.14 o 
  -3   2   3      192.41      175.20      9.78 o 
  -2   2   3       10.51       10.41      3.18 o 
  -1   2   3       72.44       56.16     10.18 o 
   0   2   3      925.48      928.81     48.59 o 
   1   2   3     8652.05     7184.24    263.18 o 
   2   2   3    11208.61     8794.03    293.62 o 
   3   2   3     6432.94     6622.94    137.39 o 
   4   2   3     3093.49     3241.80     59.60 o 
   5   2   3      409.86      351.23     15.16 o 
   6   2   3      634.80      613.83     17.93 o 
   7   2   3     2672.80     2649.85     47.88 o 
   8   2   3     2079.64     2085.22     62.20 o 
   9   2   3     1324.01     1316.36    453.94 o 
  10   2   3      466.57      382.77    163.24 o 
  -7   3   3      360.70      339.84     57.37 o 
  -6   3   3     2184.16     2305.99    108.68 o 
  -5   3   3     1297.51     1211.63     92.98 o 
  -4   3   3      921.73      940.73     64.66 o 
  -3   3   3     2647.70     2772.28    117.34 o 
  -2   3   3      216.47      223.92     13.78 o 
  -1   3   3        6.76       19.36      3.20 o 
   0   3   3      312.82      281.57     12.09 o 
   1   3   3     1822.15     2035.67     52.18 o 
   2   3   3     4226.56     4235.41    125.88 o 
   3   3   3    10914.03    11280.23    267.69 o 
   4   3   3     4436.35     4837.70    126.12 o 
   5   3   3     2324.68     2478.00     74.86 o 
   6   3   3       56.95       61.64      8.21 o 
   7   3   3     2309.01     2434.07    160.13 o 
   8   3   3     1549.50     1603.55     42.28 o 
   9   3   3      893.29     1012.20     90.36 o 
  10   3   3      737.84      614.47    242.87 o 
  -7   4   3       82.92       52.56     22.08 o 
  -6   4   3     1404.41     1255.36    142.65 o 
  -5   4   3     1856.61     1765.82    230.34 o 
  -4   4   3      669.50      653.81     72.40 o 
  -3   4   3      983.37     1072.47     28.69 o 
  -2   4   3     1309.84     1319.22     71.63 o 
  -1   4   3      388.00      423.16     19.36 o 
   0   4   3       18.23       20.85      6.11 o 
   1   4   3        1.39        0.07      3.03 o 
   2   4   3     4533.84     4540.16    158.98 o 
   3   4   3     5264.12     5112.73    109.26 o 
   4   4   3     4266.46     4357.67     81.74 o 
   5   4   3     4668.63     5240.02    282.53 o 
   6   4   3      613.10      612.10     26.71 o 
   7   4   3     1072.53     1080.31     53.50 o 
   8   4   3     1116.39     1103.86     37.18 o 
   9   4   3      702.75      979.29    165.18 o 
  10   4   3     1318.28      978.59    417.96 o 
  -6   5   3      401.38      405.08     52.58 o 
  -5   5   3     1014.86     1021.06     39.00 o 
  -4   5   3      872.30      863.39     33.35 o 
  -3   5   3     1061.60     1117.89     56.18 o 
  -2   5   3     1805.66     1736.97     42.88 o 
  -1   5   3     1036.38      892.65     20.29 o 
   0   5   3      336.70      315.28     12.12 o 
   1   5   3       98.25      111.28     11.07 o 
   2   5   3     1339.21     1272.95     44.73 o 
   3   5   3     7437.93     8109.31    190.87 o 
   4   5   3     6153.96     6023.96    271.31 o 
   5   5   3     2839.00     2969.94     94.19 o 
   6   5   3      965.46     1006.14     17.59 o 
   7   5   3      404.74      379.11     13.35 o 
   8   5   3      482.21      449.68     94.61 o 
   9   5   3      306.73      374.11     57.87 o 
  10   5   3      462.88      355.58    139.27 o 
  -6   6   3       19.38        9.39      8.26 o 
  -5   6   3      488.82      487.08     56.48 o 
  -4   6   3      625.91      611.39     31.92 o 
  -3   6   3      477.07      499.59     29.88 o 
  -2   6   3     2868.44     2835.66    174.23 o 
  -1   6   3     1726.14     1729.75     61.45 o 
   0   6   3      484.66      502.78     48.33 o 
   1   6   3      955.96     1031.96     43.33 o 
   2   6   3      226.36      225.00      7.30 o 
   3   6   3     7288.76     7675.18    289.09 o 
   4   6   3     4662.50     4990.47    326.46 o 
   5   6   3     3203.08     3253.72     55.25 o 
   6   6   3     1165.19     1153.89     35.18 o 
   7   6   3        3.10        2.05      2.03 o 
   8   6   3      216.86      170.05     36.24 o 
   9   6   3      109.96      101.04     25.31 o 
  10   6   3      138.70      135.87     62.85 o 
  -5   7   3      353.74      341.20     25.24 o 
  -4   7   3      922.95      762.32    134.48 o 
  -3   7   3      405.16      374.93     42.62 o 
  -2   7   3     1053.12     1065.38     37.88 o 
  -1   7   3     1600.17     1716.53     97.23 o 
   0   7   3     1278.01     1229.45     42.20 o 
   1   7   3      600.60      589.68     26.69 o 
   2   7   3        2.19        0.46      3.75 o 
   3   7   3     1078.53     1069.65     43.88 o 
   4   7   3     2956.84     2892.93    124.44 o 
   5   7   3     2971.74     3254.50    138.72 o 
   6   7   3     1770.99     1825.24     48.04 o 
   7   7   3      888.76      894.90     57.76 o 
   8   7   3       42.60       40.66      8.32 o 
   9   7   3       64.53       44.20     15.21 o 
  -4   8   3       85.56       75.54     29.24 o 
  -3   8   3      118.41       81.52     38.45 o 
  -2   8   3      924.22      945.13     40.53 o 
  -1   8   3     2738.92     2801.90    100.47 o 
   0   8   3     1400.77     1437.88     63.61 o 
   1   8   3      868.55      846.38     36.22 o 
   2   8   3      230.04      204.49     45.57 o 
   3   8   3      786.61      796.40     33.61 o 
   4   8   3     2404.10     2693.65     57.55 o 
   5   8   3      714.43      657.19     29.31 o 
   6   8   3     1340.12     1319.23     42.36 o 
   7   8   3     1572.00     1637.73     50.01 o 
   8   8   3       46.50       49.41     11.93 o 
   9   8   3       14.26        8.72      7.89 o 
  -3   9   3       35.37       27.45     11.28 o 
  -2   9   3      201.73      163.16     46.66 o 
  -1   9   3     1700.25     1688.63    179.91 o 
   0   9   3     2688.90     2807.71     68.36 o 
   1   9   3     1165.99     1131.90     43.41 o 
   2   9   3      287.55      272.46     21.35 o 
   3   9   3        5.31        0.02      7.86 o 
   4   9   3     1487.69     1381.43     44.89 o 
   5   9   3     1560.69     1472.61     58.01 o 
   6   9   3      900.85      847.85    104.89 o 
   7   9   3      574.86      574.40     68.80 o 
   8   9   3      102.11       79.08     20.64 o 
  -1  10   3     1047.84      965.99    110.87 o 
   0  10   3     1731.57     1754.64    186.53 o 
   1  10   3      364.11      372.56     46.33 o 
   2  10   3      753.86      754.59     85.29 o 
   3  10   3      289.36      267.86     81.77 o 
   4  10   3      307.38      267.24     60.19 o 
   5  10   3      471.96      423.55     50.97 o 
   6  10   3      706.67      738.34     95.80 o 
  -2  -7   4      864.75      802.52     98.02 o 
  -1  -7   4     1698.12     1637.24    176.05 o 
   0  -7   4      597.45      509.93    119.10 o 
   1  -7   4      340.01      289.75     60.36 o 
   2  -7   4      175.92      133.09     34.11 o 
   3  -7   4      357.97      246.57     59.72 o 
  -5  -6   4       19.97       12.07      7.73 o 
  -4  -6   4      100.53       80.66     29.13 o 
  -3  -6   4       55.70       41.31      8.78 o 
  -2  -6   4      104.24      127.56     23.64 o 
  -1  -6   4     1016.59     1031.56     44.96 o 
   0  -6   4     2673.56     2448.48     76.32 o 
   1  -6   4     1544.46     1447.40     47.04 o 
   2  -6   4      558.83      501.57     65.47 o 
   3  -6   4      115.57       87.64     20.33 o 
   4  -6   4      913.41      839.85     81.93 o 
  -6  -5   4      467.09      323.16    109.01 o 
  -5  -5   4      256.82      219.08     61.39 o 
  -4  -5   4       16.74       18.21      8.96 o 
  -3  -5   4       25.69       18.16     12.23 o 
  -2  -5   4      253.32      277.64     51.67 o 
  -1  -5   4     3036.83     2942.95     90.06 o 
   0  -5   4     1291.08     1222.36     97.01 o 
   1  -5   4      630.29      613.17     19.03 o 
   2  -5   4     1894.59     1853.35     35.80 o 
   3  -5   4      248.94      235.20     28.54 o 
   4  -5   4      441.72      496.15     34.06 o 
   5  -5   4      928.66      908.30     96.37 o 
  -6  -4   4      404.43      276.54     92.00 o 
  -5  -4   4     1038.39     1030.14     51.98 o 
  -4  -4   4      164.33      157.96     53.64 o 
  -3  -4   4        7.26        4.28      7.51 o 
  -2  -4   4       12.76       18.31      7.68 o 
  -1  -4   4      964.08     1062.09     56.68 o 
   0  -4   4     2429.11     2561.55    114.07 o 
   1  -4   4     4358.31     4388.15    129.05 o 
   2  -4   4     1815.41     1842.27     48.52 o 
   3  -4   4      547.74      535.28     14.86 o 
   4  -4   4      130.13      126.89     17.59 o 
   5  -4   4     1021.27     1039.56     27.00 o 
  -7  -3   4      306.54      203.05     77.13 o 
  -6  -3   4      331.20      375.93    122.89 o 
  -5  -3   4      924.33      936.21     50.48 o 
  -4  -3   4      415.22      403.20    115.58 o 
  -3  -3   4      399.15      389.80     28.24 o 
  -2  -3   4      382.93      399.75     24.51 o 
  -1  -3   4       39.80       44.10      6.59 o 
   0  -3   4     4695.37     4976.56    190.85 o 
   1  -3   4     5638.89     6035.85    228.52 o 
   2  -3   4     3916.44     4069.89     84.30 o 
   3  -3   4     2453.28     2547.81     58.92 o 
   4  -3   4       17.68       16.24      1.89 o 
   5  -3   4     1023.94     1033.29     20.56 o 
   6  -3   4      463.36      431.90     23.71 o 
  -7  -2   4      859.41      821.88    111.27 o 
  -6  -2   4      572.58      582.57     28.74 o 
  -5  -2   4      864.69      890.05     45.40 o 
  -4  -2   4     1515.75     1463.31     77.41 o 
  -3  -2   4      938.34      869.67     37.76 o 
  -2  -2   4      142.48      129.75     19.40 o 
  -1  -2   4       13.61       11.04      4.08 o 
   0  -2   4     2124.29     2063.76    110.44 o 
   1  -2   4     5618.47     5967.31    334.13 o 
   2  -2   4     5788.68     5810.72    330.35 o 
   3  -2   4     2925.16     3122.37     91.24 o 
   4  -2   4      558.53      523.19     11.30 o 
   5  -2   4      534.95      525.64     17.21 o 
   6  -2   4      151.57      138.91      5.10 o 
  -7  -1   4      157.30      131.71     43.85 o 
  -6  -1   4      535.58      529.19     53.80 o 
  -5  -1   4      968.15     1116.21     71.56 o 
  -4  -1   4     2966.95     2556.08    117.90 o 
  -3  -1   4     1208.25     1033.02     72.70 o 
  -2  -1   4     1195.95     1114.84     31.51 o 
  -1  -1   4      962.01      888.91     26.16 o 
   0  -1   4     2334.16     2276.35     98.74 o 
   1  -1   4     7989.69     7754.03    173.71 o 
   2  -1   4     2193.09     2170.25     46.59 o 
   3  -1   4     3320.84     3504.63    103.35 o 
   4  -1   4     2663.36     2923.57     85.22 o 
   5  -1   4       52.80       51.78      4.47 o 
   6  -1   4       27.02       30.10     13.83 o 
  -7   0   4      436.60      455.25     64.75 o 
  -6   0   4      106.13       94.37     23.05 o 
  -5   0   4       23.48       31.77      5.55 o 
  -4   0   4     2678.09     2629.87    110.63 o 
  -3   0   4     3625.35     3825.62    148.56 o 
  -2   0   4     3607.08     3851.80    155.07 o 
  -1   0   4     1470.06     1536.94     65.66 o 
   0   0   4       32.71       40.61      5.85 o 
   1   0   4     4376.70     4213.19    154.69 o 
   2   0   4     7334.57     7138.33    157.28 o 
   3   0   4     6445.74     7079.66    126.46 o 
   4   0   4     2582.82     2635.92     73.43 o 
   5   0   4      556.79      537.31     31.25 o 
   6   0   4      176.87      153.51     32.92 o 
   7   0   4        0.49       58.63     33.96 o 
  -7   1   4       53.17       41.13     13.43 o 
  -6   1   4        3.14        8.45      6.40 o 
  -5   1   4      181.10      178.06     50.73 o 
  -4   1   4     2142.87     2371.58     74.88 o 
  -3   1   4     5290.21     5537.27    211.46 o 
  -2   1   4     3369.03     3425.82    138.63 o 
  -1   1   4     1595.64     1485.63     70.20 o 
   0   1   4      211.73      198.62     17.48 o 
   1   1   4     2488.35     2362.00     71.96 o 
   2   1   4     6178.07     5876.71    130.29 o 
   3   1   4     3633.42     3655.76     66.87 o 
   4   1   4     4467.64     4445.90    165.30 o 
   5   1   4     1628.11     1682.11     50.40 o 
   6   1   4        6.23       18.14      8.44 o 
   7   1   4      169.42       18.80     22.57 o 
   8   1   4       40.50       16.85     22.92 o 
   9   1   4      341.70      192.95     51.31 o 
  10   1   4      687.28       40.58     77.81 o 
  -7   2   4      226.47      224.88     25.82 o 
  -6   2   4       20.27       16.83      3.53 o 
  -5   2   4      147.79      109.55     34.03 o 
  -4   2   4     1237.96     1094.92     54.52 o 
  -3   2   4     4535.92     4435.61    139.55 o 
  -2   2   4     3267.28     3066.30    153.89 o 
  -1   2   4     3490.11     3014.21     81.36 o 
   0   2   4     1589.95     1750.11     70.28 o 
   1   2   4      139.94      104.20      5.55 o 
   2   2   4     6655.22     6396.52    349.78 o 
   3   2   4     2089.35     2183.09     84.17 o 
   4   2   4     3165.48     3415.82    148.46 o 
   5   2   4     3807.09     4203.31    147.24 o 
   6   2   4      257.33      254.83     32.84 o 
   7   2   4      179.70      132.01     45.70 o 
   8   2   4      556.36      392.64    145.52 o 
   9   2   4      168.13      120.77     55.84 o 
  10   2   4      805.35      421.80    220.83 o 
  -7   3   4      395.64      394.75     49.40 o 
  -6   3   4       60.54       59.26     13.45 o 
  -5   3   4       19.18       22.56     12.16 o 
  -4   3   4      379.63      385.39     59.00 o 
  -3   3   4     3657.60     3781.29    306.41 o 
  -2   3   4     5416.00     6022.38    522.29 o 
  -1   3   4     1506.19     1608.29     59.84 o 
   0   3   4     4389.47     4362.59    115.26 o 
   1   3   4     1657.79     1831.58     96.75 o 
   2   3   4     2352.51     2169.58     59.96 o 
   3   3   4     2407.00     2423.35    185.60 o 
   4   3   4     4220.36     4513.82    104.86 o 
   5   3   4     3008.70     2977.74     78.55 o 
   6   3   4     1186.76     1275.35     30.33 o 
   7   3   4      742.53      724.94     21.55 o 
   8   3   4      505.80      482.82     23.49 o 
   9   3   4       73.87       34.99     35.66 o 
  10   3   4      416.34      327.20    118.70 o 
  -6   4   4      146.21      125.73     41.35 o 
  -5   4   4        0.26        0.85      4.10 o 
  -4   4   4       15.53       10.48      6.08 o 
  -3   4   4     1658.80     1756.03     62.91 o 
  -2   4   4     5665.85     5671.46   1118.87 o 
  -1   4   4     3714.36     3977.68    158.81 o 
   0   4   4     5755.50     5604.04    257.47 o 
   1   4   4       87.05       87.67      9.09 o 
   2   4   4     1426.42     1510.57     56.26 o 
   3   4   4     1108.27     1030.20     77.51 o 
   4   4   4       64.71       63.66     11.34 o 
   5   4   4     2136.25     2216.63     74.38 o 
   6   4   4     3338.48     3698.09     85.47 o 
   7   4   4      781.26      875.67     29.97 o 
   8   4   4     1223.58     1362.58     21.27 o 
   9   4   4      546.13      545.73    150.66 o 
  10   4   4      414.86      310.98    123.39 o 
  -6   5   4      590.86      633.82     72.28 o 
  -5   5   4      157.35      122.58     40.49 o 
  -4   5   4       76.04       49.97     15.49 o 
  -3   5   4      963.16      978.16     51.91 o 
  -2   5   4     3960.88     4143.90    126.90 o 
  -1   5   4     3417.20     3557.14    320.82 o 
   0   5   4     2239.30     2161.11     89.05 o 
   1   5   4     1818.83     1936.78     71.07 o 
   2   5   4       72.50       86.61     19.10 o 
   3   5   4      544.63      571.48     21.22 o 
   4   5   4      198.72      206.43      9.98 o 
   5   5   4     1405.13     1533.30     36.89 o 
   6   5   4     2231.64     2369.71     81.56 o 
   7   5   4     1323.74     1289.05    238.37 o 
   8   5   4     1141.71     1283.49    116.33 o 
   9   5   4      906.07      977.86     48.88 o 
  10   5   4        8.66       36.46     28.76 o 
  -5   6   4      101.49       76.57     24.95 o 
  -4   6   4      279.82      244.13     58.72 o 
  -3   6   4       28.67       38.32      8.83 o 
  -2   6   4     1895.42     1953.23     91.52 o 
  -1   6   4     2327.65     2517.58     82.84 o 
   0   6   4     1615.17     1486.23     62.15 o 
   1   6   4     4119.27     4177.13    717.61 o 
   2   6   4     1458.93     1596.33     55.65 o 
   3   6   4       18.70       14.84      3.47 o 
   4   6   4       31.80       43.12      5.86 o 
   5   6   4      319.95      334.00     12.74 o 
   6   6   4     4035.47     4475.15    109.65 o 
   7   6   4     1662.52     1760.83     25.38 o 
   8   6   4      475.01      515.88     28.10 o 
   9   6   4     1219.98     1213.10    262.35 o 
  10   6   4       25.18       10.53     23.50 o 
  -5   7   4      899.03      864.03     95.82 o 
  -4   7   4      194.88      140.78     62.37 o 
  -3   7   4        4.15        1.52      5.63 o 
  -2   7   4      986.14      939.62     37.67 o 
  -1   7   4     2676.14     2751.72    118.07 o 
   0   7   4      766.48      792.15     42.24 o 
   1   7   4     1149.10     1194.09     49.14 o 
   2   7   4     2049.32     2107.31     44.58 o 
   3   7   4      445.34      466.06     19.84 o 
   4   7   4      168.29      161.16     23.90 o 
   5   7   4       47.36       54.28     24.61 o 
   6   7   4     2090.79     2089.61     53.43 o 
   7   7   4      971.90      959.32     30.00 o 
   8   7   4     1210.73     1261.67     45.94 o 
   9   7   4     1487.51     1542.69    154.56 o 
  10   7   4      335.55      122.51     66.48 o 
  -4   8   4      240.47      163.98     58.85 o 
  -3   8   4      315.26      228.48     89.85 o 
  -2   8   4      295.00      267.59     92.18 o 
  -1   8   4     1248.97     1372.10     50.26 o 
   0   8   4      516.03      462.76     28.21 o 
   1   8   4     1787.75     1754.30     80.55 o 
   2   8   4     2645.70     2566.66     98.03 o 
   3   8   4       32.12       40.81      8.61 o 
   4   8   4       32.83       42.95     11.04 o 
   5   8   4      504.69      537.89     50.52 o 
   6   8   4       35.25       37.00     10.30 o 
   7   8   4     1717.14     1866.00     48.81 o 
   8   8   4     1406.69     1343.30    143.16 o 
   9   8   4     1127.55     1141.71    122.37 o 
  -2   9   4       65.00       39.69     13.98 o 
  -1   9   4      213.53      215.97     60.43 o 
   0   9   4      422.55      428.58     30.78 o 
   1   9   4      664.82      676.03     40.87 o 
   2   9   4     2113.06     2200.35     70.04 o 
   3   9   4     1692.11     1779.97     51.46 o 
   4   9   4      579.38      527.63     28.09 o 
   5   9   4       89.67       75.34     21.76 o 
   6   9   4      137.02      145.32     38.78 o 
   7   9   4      944.09      999.38    108.65 o 
   8   9   4      516.60      460.27     65.78 o 
  -1  10   4       58.57       44.03     16.48 o 
   0  10   4      166.51      122.77     46.80 o 
   1  10   4      223.76      208.22     20.83 o 
   2  10   4     1173.82     1208.29    131.14 o 
   3  10   4     1556.17     1571.85    166.96 o 
   4  10   4      449.61      384.93     92.36 o 
   5  10   4      599.70      503.95    116.25 o 
   6  10   4      228.01      172.34     48.99 o 
   7  10   4      709.18      738.79     83.31 o 
  -3  -6   5      182.14      109.94     36.09 o 
  -2  -6   5      101.71       86.64     37.65 o 
  -1  -6   5      178.03      185.06     49.30 o 
   0  -6   5      726.72      746.83    163.39 o 
   1  -6   5      946.64      863.87    135.26 o 
   2  -6   5      928.10      850.20     71.72 o 
   3  -6   5      561.15      472.28    114.54 o 
  -4  -5   5      848.61      604.39    157.20 o 
  -3  -5   5     1217.88     1307.49    144.24 o 
  -2  -5   5      149.40      147.50     40.59 o 
  -1  -5   5      315.17      355.49     87.32 o 
   0  -5   5      660.85      677.22    101.31 o 
   1  -5   5      339.58      337.40     19.66 o 
   2  -5   5     1306.83     1392.97     34.93 o 
   3  -5   5     1113.59     1003.91     79.13 o 
   4  -5   5      118.66      111.88     20.95 o 
   5  -5   5      476.70      483.08     60.28 o 
  -5  -4   5     1075.64     1133.35    130.28 o 
  -4  -4   5     1798.95     1788.73    196.61 o 
  -3  -4   5     1381.74     1375.25     57.04 o 
  -2  -4   5     1165.83     1166.46     49.82 o 
  -1  -4   5        0.10        6.67      6.76 o 
   0  -4   5     1494.83     1490.87     51.43 o 
   1  -4   5      323.72      355.29     29.47 o 
   2  -4   5      863.14      851.07     25.19 o 
   3  -4   5     1065.62     1104.25     33.96 o 
   4  -4   5      615.88      634.30     27.78 o 
   5  -4   5      758.34      723.93     57.74 o 
   6  -4   5      323.11      263.89     81.68 o 
  -6  -3   5        7.29       15.05      8.69 o 
  -5  -3   5     1361.70     1452.85    163.86 o 
  -4  -3   5     1658.03     1691.88     71.71 o 
  -3  -3   5      816.60      843.68     44.36 o 
  -2  -3   5     2006.89     1991.00     62.75 o 
  -1  -3   5      118.60      111.17     20.81 o 
   0  -3   5       37.74       54.04     12.11 o 
   1  -3   5       11.83       15.44      8.90 o 
   2  -3   5      656.46      687.82     25.63 o 
   3  -3   5     2262.22     2436.52     67.42 o 
   4  -3   5     1673.45     1749.14     24.87 o 
   5  -3   5      851.29      901.63     70.80 o 
   6  -3   5     1110.20     1226.16     56.48 o 
  -6  -2   5        0.30        1.06      4.26 o 
  -4  -2   5     1849.76     2120.22     77.43 o 
  -3  -2   5     1258.23     1190.28     50.37 o 
  -2  -2   5     1485.52     1365.10     75.54 o 
  -1  -2   5     1178.67     1097.41     49.65 o 
   0  -2   5      298.99      321.97     43.08 o 
   1  -2   5       18.30       25.22      3.44 o 
   2  -2   5       91.02      102.83     10.96 o 
   3  -2   5     2521.81     2621.71     51.06 o 
   4  -2   5     2351.27     2426.43     62.05 o 
   5  -2   5      988.07     1081.52     31.34 o 
   6  -2   5     1502.04     1543.59     74.08 o 
   7  -2   5      799.06      792.57     46.52 o 
  -7  -1   5      334.55      246.73     93.39 o 
  -6  -1   5      471.17      487.21     56.71 o 
  -5  -1   5      316.71      338.35     70.21 o 
  -4  -1   5     1802.64     1948.21     48.08 o 
  -3  -1   5     1687.55     1763.88     79.79 o 
  -2  -1   5     2237.89     2106.29     60.46 o 
  -1  -1   5     3136.14     3000.97    101.25 o 
   0  -1   5      162.36      148.75     23.64 o 
   1  -1   5       28.31       41.07      6.37 o 
   2  -1   5       50.09       44.61      8.67 o 
   3  -1   5      472.14      470.78     24.43 o 
   4  -1   5     3037.45     3165.51    122.61 o 
   5  -1   5     1782.34     1907.09     53.77 o 
   6  -1   5     1834.71     2001.04     70.61 o 
   7  -1   5     1999.31     2025.74     72.58 o 
  -7   0   5      487.03      496.13     58.15 o 
  -6   0   5      197.10      186.40     68.22 o 
  -5   0   5       11.31       14.62      6.92 o 
  -4   0   5      923.78     1022.65     34.40 o 
  -3   0   5     1439.79     1415.62     66.75 o 
  -2   0   5      404.33      374.99     18.32 o 
  -1   0   5     3837.86     3730.02    129.72 o 
   0   0   5     3174.24     3508.64    121.35 o 
   1   0   5      175.28      185.47     27.49 o 
   2   0   5      202.23      198.85     25.79 o 
   3   0   5        0.59        2.07      1.41 o 
   4   0   5     2922.21     2878.50     79.44 o 
   5   0   5     1541.21     1701.16    124.69 o 
   6   0   5     3414.12     3879.99    153.26 o 
   7   0   5     3714.45     4111.72    100.67 o 
  -7   1   5      388.58      420.03     54.97 o 
  -6   1   5       78.23       68.73     24.54 o 
  -5   1   5      567.00      597.54     28.94 o 
  -4   1   5      196.89      182.75     15.39 o 
  -3   1   5      937.79      912.23     31.40 o 
  -2   1   5     1012.15     1044.22     56.33 o 
  -1   1   5     4376.67     3960.68    159.37 o 
   0   1   5     3043.20     2709.74    173.73 o 
   1   1   5      611.71      579.55     22.18 o 
   2   1   5     2285.44     2419.69     94.74 o 
   3   1   5      385.96      385.94     17.95 o 
   4   1   5     2042.96     2136.81     60.73 o 
   5   1   5     3584.87     3662.60    150.02 o 
   6   1   5     2605.31     2765.26     86.98 o 
   7   1   5     2274.49     2404.81    105.81 o 
   8   1   5      971.07      847.32    280.03 o 
   9   1   5       15.27       36.29     39.68 o 
  10   1   5        0.37       53.23     65.16 o 
  -7   2   5      785.25      751.64     85.23 o 
  -6   2   5      585.71      598.74     68.60 o 
  -5   2   5      784.26      702.86     36.84 o 
  -4   2   5       43.74       50.98     10.25 o 
  -3   2   5      554.62      500.51     24.00 o 
  -2   2   5      229.82      206.35     21.55 o 
  -1   2   5     1542.53     1540.14     82.28 o 
   0   2   5     8028.91     9330.97    584.30 o 
   1   2   5     2688.83     2869.17    108.01 o 
   2   2   5     1302.92     1112.23     48.05 o 
   3   2   5     1222.71     1249.05     57.72 o 
   4   2   5      527.47      512.08     11.93 o 
   5   2   5     4293.50     4451.27    124.73 o 
   6   2   5     1283.25     1370.00     52.65 o 
   7   2   5     1907.39     2028.68     89.28 o 
   8   2   5     2039.22     2075.52    532.92 o 
   9   2   5      101.97       82.89     49.39 o 
  10   2   5        4.37       34.94     23.44 o 
  -6   3   5      449.57      392.55    112.69 o 
  -5   3   5     1011.39     1179.02     43.55 o 
  -4   3   5      327.53      340.81     21.94 o 
  -3   3   5      478.00      499.31     23.04 o 
  -2   3   5      176.91      204.06     26.80 o 
  -1   3   5      421.51      423.79     13.94 o 
   0   3   5     2329.00     2139.94     88.01 o 
   1   3   5     3485.59     3353.23    212.76 o 
   2   3   5     4550.28     4838.92    109.26 o 
   3   3   5     3756.10     3847.34    152.63 o 
   4   3   5      193.62      185.55      9.77 o 
   5   3   5     2758.50     2950.24     87.96 o 
   6   3   5     2219.85     2374.57     38.32 o 
   7   3   5     2624.70     3202.08    326.23 o 
   8   3   5     2738.92     2560.32    171.48 o 
   9   3   5      167.99       85.42     50.77 o 
  10   3   5        6.40       28.33     20.43 o 
  -6   4   5      472.83      487.68     58.32 o 
  -5   4   5      706.25      775.60    100.06 o 
  -4   4   5      651.95      628.83     30.46 o 
  -3   4   5        0.58        6.19      5.09 o 
  -1   4   5        3.15        6.52      5.12 o 
   0   4   5     2068.21     2063.81     85.12 o 
   1   4   5    10516.07    10354.02    501.63 o 
   2   4   5     1836.80     1637.57     82.34 o 
   3   4   5     3402.01     3370.60    152.28 o 
   4   4   5     1336.68     1316.23     24.73 o 
   5   4   5     1577.02     1699.32     55.28 o 
   6   4   5     1009.37      987.89     37.31 o 
   7   4   5      644.64      681.62     35.42 o 
   8   4   5     3214.63     3603.41    111.72 o 
   9   4   5     1357.59     1278.38    385.51 o 
  10   4   5       19.60       37.49     41.12 o 
  -5   5   5      361.60      277.29     95.10 o 
  -4   5   5     1124.98     1169.24     61.86 o 
  -3   5   5      735.77      765.63     34.72 o 
  -2   5   5       78.02       77.97     22.66 o 
  -1   5   5      128.97      112.90     28.80 o 
   0   5   5     2536.62     2489.76     98.20 o 
   1   5   5     7272.89     7289.28    289.63 o 
   2   5   5     2535.55     2521.82    102.68 o 
   3   5   5     3423.01     3461.99    113.61 o 
   4   5   5     1433.88     1412.98     39.43 o 
   5   5   5      100.69       95.91     10.60 o 
   6   5   5      957.35      986.51     40.63 o 
   7   5   5      499.49      549.46     27.77 o 
   8   5   5     1300.53     1405.23     33.08 o 
   9   5   5      795.68      766.46    272.63 o 
  10   5   5      202.13      142.83     64.36 o 
  -5   6   5      133.37       93.66     39.37 o 
  -4   6   5     1126.82     1262.49    136.38 o 
  -3   6   5      812.17      782.35     35.58 o 
  -2   6   5       34.24       32.50      8.61 o 
  -1   6   5      812.22      747.71     31.92 o 
   0   6   5        4.48        2.25      5.00 o 
   1   6   5     3881.44     3682.37    111.94 o 
   2   6   5     5321.91     5252.92    751.37 o 
   3   6   5     2566.95     2494.12     81.19 o 
   4   6   5     3897.37     4047.95    160.92 o 
   5   6   5      235.90      252.16      9.63 o 
   6   6   5      840.15      816.27     19.54 o 
   7   6   5      351.53      355.19     19.83 o 
   8   6   5      644.02      648.35     48.83 o 
   9   6   5     1355.45     1544.73    198.29 o 
  10   6   5      298.21      160.26     89.58 o 
  -4   7   5      747.84      748.55     85.31 o 
  -3   7   5     1396.75     1538.11    163.86 o 
  -2   7   5      546.66      530.04     90.26 o 
  -1   7   5      388.76      354.32     34.42 o 
   0   7   5        2.65        6.87      6.11 o 
   1   7   5     1035.75      997.30     52.94 o 
   2   7   5     1728.13     1700.88     80.98 o 
   3   7   5     2857.43     2842.39     86.01 o 
   4   7   5     5027.81     5112.84    148.64 o 
   5   7   5     1192.67     1215.74     61.07 o 
   6   7   5      181.23      142.58     14.69 o 
   7   7   5      366.84      363.53     31.68 o 
   8   7   5       92.13       75.09     21.09 o 
   9   7   5     1011.16     1039.79    316.49 o 
  10   7   5      396.42      277.31     89.98 o 
  -3   8   5     1903.80     1882.76    203.03 o 
  -2   8   5     1111.71      948.84    109.63 o 
  -1   8   5      453.86      455.66     28.63 o 
   0   8   5      603.65      618.91     38.40 o 
   1   8   5      516.92      536.28     30.55 o 
   2   8   5     4342.45     4324.61    168.51 o 
   3   8   5     1781.73     1851.38     35.31 o 
   4   8   5      925.12      921.12     45.11 o 
   5   8   5     1761.17     1953.52     49.76 o 
   6   8   5        1.02        3.56      5.97 o 
   7   8   5       17.92       21.46      3.37 o 
   8   8   5      113.97       99.38     30.07 o 
   9   8   5      345.40      270.71     47.42 o 
  -2   9   5     1096.59     1283.20    139.74 o 
  -1   9   5      679.71      684.73     79.10 o 
   0   9   5     1117.22     1140.39    124.02 o 
   1   9   5       13.30       16.23     12.06 o 
   2   9   5     1524.69     1610.90     52.13 o 
   3   9   5     1691.10     1728.16     54.38 o 
   4   9   5     1839.42     1934.88     88.94 o 
   5   9   5     1631.42     1627.30     52.21 o 
   6   9   5       33.34       32.59      6.39 o 
   7   9   5       15.94       16.76      3.99 o 
   8   9   5       89.39       70.21     19.05 o 
   0  10   5      926.87      936.42    103.94 o 
   1  10   5      488.48      511.13     61.00 o 
   2  10   5      519.16      508.67     60.33 o 
   3  10   5     1032.71      963.28    105.63 o 
   4  10   5      683.69      613.03     69.78 o 
   5  10   5     1525.51     1671.16    176.28 o 
   6  10   5      829.09      795.94    105.18 o 
   7  10   5       20.91       22.89      7.83 o 
   3  11   5      404.16      385.34     47.85 o 
   4  11   5      253.51      173.31     80.91 o 
  -3  -5   6      742.21      643.58     79.59 o 
  -2  -5   6     1174.24     1112.30    128.47 o 
  -1  -5   6      352.56      384.95     73.68 o 
   0  -5   6      603.79      618.17    151.32 o 
   1  -5   6      306.70      284.76     26.38 o 
   2  -5   6      188.06      161.07     32.70 o 
   3  -5   6      576.39      553.61     50.94 o 
   4  -5   6      495.08      428.57     65.48 o 
  -4  -4   6        1.29        5.38      7.89 o 
  -3  -4   6      389.64      286.10     76.17 o 
  -2  -4   6     1806.02     1825.21    201.49 o 
  -1  -4   6     1385.20     1447.33     62.74 o 
   0  -4   6     1565.08     1633.47    137.96 o 
   1  -4   6      573.62      601.42     27.21 o 
   2  -4   6       32.74       32.43      6.33 o 
   3  -4   6      975.45      984.66     74.16 o 
   4  -4   6      570.47      614.32     62.38 o 
   5  -4   6      938.65     1073.03    119.35 o 
   6  -4   6      988.18      960.07    110.76 o 
  -5  -3   6        6.92        2.40      9.02 o 
  -4  -3   6      115.71      103.30     22.86 o 
  -3  -3   6       45.01       38.78     12.39 o 
  -2  -3   6     1737.67     1959.67     68.82 o 
  -1  -3   6     3233.28     2903.32    567.85 o 
   0  -3   6      916.71      923.08    169.20 o 
   1  -3   6     1267.33     1407.50     70.39 o 
   2  -3   6      191.15      196.62     22.41 o 
   3  -3   6      522.73      536.93     54.50 o 
   4  -3   6      148.23      128.57     19.24 o 
   5  -3   6     1033.72     1108.51     28.22 o 
   6  -3   6     2020.42     2335.45    248.80 o 
   7  -3   6      203.36      156.18     53.36 o 
  -5  -2   6      253.06      205.00     62.73 o 
  -4  -2   6       13.08       14.33     11.06 o 
  -3  -2   6        0.16       -2.23     14.33 o 
  -2  -2   6     1030.64     1001.13     69.80 o 
  -1  -2   6     1791.65     1874.31    103.01 o 
   0  -2   6      959.22      978.30    235.67 o 
   1  -2   6     4554.89     4652.22    160.48 o 
   3  -2   6      267.57      248.94     17.86 o 
   4  -2   6      592.92      565.82     19.42 o 
   5  -2   6      353.88      366.48     24.55 o 
   6  -2   6     1049.12     1124.09     54.82 o 
   7  -2   6      773.15      785.32     94.05 o 
   8  -2   6      357.96      240.54    110.21 o 
  -6  -1   6     1066.73     1261.17    136.72 o 
  -5  -1   6      518.87      570.95     68.16 o 
  -4  -1   6      245.97      313.75     74.72 o 
  -3  -1   6      723.46      729.27     32.05 o 
  -2  -1   6      449.83      461.94     65.82 o 
  -1  -1   6     3451.33     3434.15    119.88 o 
   0  -1   6     2875.27     2785.33     85.86 o 
   1  -1   6     2828.11     2904.96     92.15 o 
   2  -1   6     2659.63     2729.90     57.31 o 
   3  -1   6        9.54        9.11      2.26 o 
   4  -1   6      362.26      351.27     20.71 o 
   5  -1   6      131.18      138.83     19.41 o 
   6  -1   6     1248.30     1273.99     54.51 o 
   7  -1   6      881.19      920.45     51.33 o 
   8  -1   6      164.52      168.60     62.06 o 
  -6   0   6     1193.89     1341.69    147.65 o 
  -5   0   6     1393.05     1474.55    157.12 o 
  -4   0   6      387.57      403.84     24.34 o 
  -3   0   6      850.55      951.70     37.99 o 
  -2   0   6        2.62        2.17      4.26 o 
  -1   0   6     2322.09     2336.36     60.34 o 
   0   0   6     3328.82     3334.72    113.67 o 
   1   0   6     3017.11     3095.79    165.84 o 
   2   0   6     4114.77     4123.53    169.01 o 
   3   0   6      133.70      121.93     14.93 o 
   4   0   6      158.99      172.18      7.85 o 
   5   0   6        1.77        1.24      1.16 o 
   6   0   6        6.77       22.49      8.64 o 
   7   0   6     1444.44     1505.54    129.65 o 
   8   0   6      941.23      871.40    138.44 o 
  -6   1   6      846.23     1001.80    113.38 o 
  -5   1   6     1124.30     1257.21    152.69 o 
  -4   1   6     1136.57     1188.80     47.06 o 
  -3   1   6     1282.77     1331.43     94.24 o 
  -2   1   6      436.89      373.86     45.27 o 
  -1   1   6     1168.25     1155.65     42.29 o 
   0   1   6     3951.53     3947.32    350.83 o 
   1   1   6     2619.72     2556.87    144.50 o 
   2   1   6     3012.15     3048.31    132.75 o 
   3   1   6     1487.61     1476.17     86.06 o 
   4   1   6       19.54       17.47      3.97 o 
   5   1   6      344.29      347.04     25.35 o 
   6   1   6      185.71      152.54     34.91 o 
   8   1   6      614.08      582.69     55.13 o 
   9   1   6      681.75      633.41    342.24 o 
  -6   2   6      181.18      139.43     50.91 o 
  -5   2   6     1298.31     1252.63    134.45 o 
  -4   2   6     1483.79     1543.64     48.90 o 
  -3   2   6     1390.10     1426.42     43.05 o 
  -2   2   6     3121.36     3166.07    140.56 o 
  -1   2   6      210.37      210.44     14.18 o 
   0   2   6     4515.05     4564.42    233.57 o 
   1   2   6     1748.11     1433.57     40.06 o 
   2   2   6     3315.97     3284.61    115.62 o 
   3   2   6     5512.92     5789.61    243.22 o 
   4   2   6       71.95       88.72      6.41 o 
   5   2   6        7.60        9.57      1.70 o 
   6   2   6      101.11       89.83     20.21 o 
   7   2   6       90.36      127.25     21.21 o 
   8   2   6      439.61      383.14     29.18 o 
   9   2   6      456.03      375.03    110.55 o 
  10   2   6     1445.31      962.08    445.59 o 
  -6   3   6        1.58        4.83      7.00 o 
  -5   3   6     1812.91     1799.19    190.75 o 
  -4   3   6     2381.18     2239.67     91.01 o 
  -3   3   6     1746.95     1796.60     50.67 o 
  -2   3   6     1812.31     1564.60     76.43 o 
  -1   3   6        8.52       14.01      5.53 o 
   0   3   6     1735.13     1573.56    159.31 o 
   1   3   6     1133.41     1050.94     74.37 o 
   2   3   6     2135.86     2254.03     79.94 o 
   3   3   6     3817.68     4019.34    137.55 o 
   4   3   6      573.66      553.06     22.94 o 
   5   3   6      580.31      638.43     31.50 o 
   6   3   6     1456.65     1500.98     70.99 o 
   7   3   6        7.94       13.83      9.44 o 
   8   3   6      984.94      969.46     85.07 o 
   9   3   6      193.35      231.08     64.43 o 
  10   3   6     1243.02     1050.58    491.02 o 
  -5   4   6      847.27      850.54     98.99 o 
  -4   4   6     2906.73     2991.60     74.55 o 
  -3   4   6     1686.31     1655.42     51.49 o 
  -2   4   6     2072.98     2079.88     97.12 o 
  -1   4   6      896.73      744.14     29.43 o 
   0   4   6     1574.44     1624.90     56.50 o 
   1   4   6      728.17      717.96     40.16 o 
   3   4   6     2291.06     2289.42     77.66 o 
   4   4   6     2047.45     2426.57    165.23 o 
   5   4   6      301.65      324.15     10.13 o 
   6   4   6     1447.52     1435.70     36.76 o 
   7   4   6     1603.53     1677.07     70.27 o 
   8   4   6       79.57       69.55     22.77 o 
   9   4   6     1130.73      732.86    224.27 o 
  10   4   6     1356.75      911.15    324.75 o 
  -5   5   6      169.04      140.50     61.83 o 
  -4   5   6     1572.94     1719.86    196.85 o 
  -3   5   6     1422.72     1394.79     49.65 o 
  -2   5   6     3193.35     3693.04     77.43 o 
  -1   5   6     2136.36     2118.24     98.77 o 
   0   5   6        7.88        7.04      6.19 o 
   1   5   6      701.44      624.81     33.82 o 
   2   5   6      878.39      872.50     81.50 o 
   3   5   6     1901.41     1879.08     66.82 o 
   4   5   6     2710.44     2691.51     86.64 o 
   5   5   6      136.47      136.02     14.73 o 
   6   5   6     1408.16     1488.98     58.77 o 
   7   5   6     2099.41     2151.78     68.78 o 
   8   5   6       10.16        7.63      4.23 o 
   9   5   6      229.23      170.74     47.36 o 
  10   5   6      221.96      171.99     61.08 o 
  -4   6   6     1198.16     1316.84    142.39 o 
  -3   6   6     1372.52     1485.99     88.51 o 
  -2   6   6      981.54      962.86     39.67 o 
  -1   6   6     2834.35     2919.25     71.23 o 
   0   6   6     1278.71     1381.26     96.09 o 
   1   6   6      831.85      810.54     33.12 o 
   2   6   6      109.31      112.63     30.73 o 
   3   6   6      352.43      397.56     16.87 o 
   4   6   6     1892.67     2202.86     61.32 o 
   5   6   6      888.11      943.34     24.45 o 
   6   6   6     1431.86     1516.34     42.25 o 
   7   6   6     2664.07     2927.80     38.93 o 
   8   6   6      244.47      219.25     18.73 o 
   9   6   6      196.07      102.64     58.09 o 
  10   6   6      224.23      214.54    118.40 o 
  -4   7   6      461.99      381.23     72.97 o 
  -3   7   6     1729.80     1545.71    215.09 o 
  -2   7   6     1419.12     1618.59     53.67 o 
  -1   7   6     1724.19     1755.30     53.97 o 
   0   7   6      255.10      229.22     66.46 o 
   1   7   6       88.57       72.17     29.94 o 
   2   7   6      273.36      232.57     22.47 o 
   3   7   6       80.11       77.67      9.35 o 
   4   7   6     1155.21     1120.23     39.13 o 
   5   7   6     1305.13     1336.20     45.23 o 
   6   7   6     1160.32     1269.67     25.61 o 
   7   7   6     3833.95     3880.82     53.46 o 
   8   7   6      912.40      797.74    218.67 o 
   9   7   6       86.07       16.05     22.66 o 
  10   7   6      175.60      151.71     61.46 o 
  -3   8   6     1034.16      977.56    110.05 o 
  -2   8   6      655.84      598.57     69.77 o 
  -1   8   6     1745.39     1768.61    187.25 o 
   0   8   6     2368.09     2478.10     65.21 o 
   1   8   6       40.99       49.16     12.77 o 
   2   8   6       48.18       68.80     16.83 o 
   3   8   6      212.58      202.46     16.32 o 
   4   8   6      138.21      145.75     15.35 o 
   5   8   6      944.65     1013.69     28.48 o 
   6   8   6     1152.98     1075.39     34.84 o 
   7   8   6     1828.19     1711.10     49.09 o 
   8   8   6     1499.25     1672.01    176.13 o 
   9   8   6      135.99       37.79     19.26 o 
  -2   9   6      472.80      397.18     50.23 o 
  -1   9   6      864.93      912.22    133.32 o 
   0   9   6     1223.26     1344.85    145.41 o 
   1   9   6      504.58      454.06     35.46 o 
   2   9   6      340.12      347.84     99.93 o 
   3   9   6      348.43      305.82     85.85 o 
   4   9   6       82.03       80.52     18.94 o 
   5   9   6      929.72     1015.01     39.48 o 
   6   9   6      516.72      569.86     64.37 o 
   7   9   6      780.14      755.32     82.62 o 
   8   9   6     2344.81     2611.80    273.58 o 
   0  10   6      682.84      653.72     76.58 o 
   1  10   6     1008.72      949.71    124.89 o 
   2  10   6      253.84      276.91     24.78 o 
   3  10   6      393.54      362.61     45.49 o 
   4  10   6      306.48      222.81     82.05 o 
   5  10   6      231.15      160.66     49.13 o 
   6  10   6      411.73      392.36     46.91 o 
   7  10   6      821.51      854.99     93.61 o 
   4  11   6      719.57      686.80     78.69 o 
  -2  -4   7      269.68      189.97     70.27 o 
  -1  -4   7      239.62      202.52     38.97 o 
   0  -4   7      611.37      629.14    150.74 o 
   1  -4   7     1010.85      957.54     80.06 o 
   2  -4   7      269.28      262.94     35.26 o 
   3  -4   7      557.86      518.02     58.47 o 
   4  -4   7      432.55      329.99     92.39 o 
  -3  -3   7      370.90      305.05     82.50 o 
  -2  -3   7      155.06      126.74     35.59 o 
  -1  -3   7       70.20       73.23     15.15 o 
   0  -3   7      722.08      720.49     89.09 o 
   1  -3   7     1439.09     1224.09     56.49 o 
   2  -3   7      334.43      331.57     58.04 o 
   3  -3   7      486.34      478.12     42.98 o 
   4  -3   7     1272.61     1272.81     99.81 o 
   5  -3   7      217.58      165.85     58.27 o 
   6  -3   7      221.24      153.76     59.92 o 
  -4  -2   7     1421.20     1659.91    175.90 o 
  -2  -2   7       56.21       32.41     11.12 o 
  -1  -2   7       69.17       62.39     12.67 o 
   0  -2   7      187.07      192.49     57.39 o 
   1  -2   7      551.29      548.17    189.54 o 
   2  -2   7     1138.41     1185.33     44.89 o 
   3  -2   7      413.96      420.17     34.67 o 
   4  -2   7     1719.09     1845.73     36.51 o 
   5  -2   7     1225.60     1149.84     32.30 o 
   6  -2   7       42.28       28.18     16.99 o 
   7  -2   7      192.65      191.36     59.53 o 
  -4  -1   7     1245.32     1277.49    136.65 o 
  -3  -1   7     1123.77     1218.65    130.97 o 
  -2  -1   7       28.75       26.97      7.99 o 
  -1  -1   7      185.87      106.39     46.77 o 
   0  -1   7      223.02      202.61     53.78 o 
   1  -1   7      157.92      143.02     30.84 o 
   2  -1   7     1542.56     1514.82     61.87 o 
   3  -1   7      919.42      927.03     45.20 o 
   4  -1   7     3187.99     3656.06    115.65 o 
   5  -1   7     2211.61     2198.37     90.26 o 
   6  -1   7        0.49        3.84      6.62 o 
   7  -1   7      126.09      109.56     34.23 o 
   8  -1   7      270.25      225.16    125.42 o 
  -5   0   7      829.24      860.73    102.41 o 
  -4   0   7      676.32      757.82     83.84 o 
  -3   0   7     1476.28     1644.43     47.31 o 
  -2   0   7      555.98      653.82     29.44 o 
  -1   0   7        0.92        3.99      4.72 o 
   0   0   7      336.66      338.45     65.66 o 
   1   0   7       35.94       32.28      9.24 o 
   2   0   7     1130.57     1007.74     42.33 o 
   3   0   7     1233.31     1241.56     70.98 o 
   4   0   7     1962.88     2136.71     67.27 o 
   5   0   7     4235.53     4592.92     48.98 o 
   6   0   7      652.85      648.52     39.16 o 
   7   0   7       39.80       15.70     19.66 o 
   8   0   7      186.18      162.21     61.19 o 
  -5   1   7      721.59      782.57     88.01 o 
  -4   1   7      616.49      639.04     72.93 o 
  -3   1   7     2178.28     2064.08     52.72 o 
  -2   1   7      991.71     1047.48     46.68 o 
  -1   1   7       18.61       23.68      6.74 o 
   0   1   7      513.72      479.92     21.18 o 
   1   1   7      157.98      134.53     23.03 o 
   2   1   7     1289.45     1309.89     41.95 o 
   3   1   7      608.41      607.60     15.99 o 
   4   1   7      955.70      904.20     51.06 o 
   5   1   7     4735.37     5239.64    115.75 o 
   6   1   7     2072.38     2275.57    214.06 o 
   7   1   7      128.79      134.26     32.48 o 
   8   1   7       12.48       30.41     24.64 o 
   9   1   7      354.17      294.12     32.19 o 
  -5   2   7      740.51      690.35     79.28 o 
  -4   2   7       82.51       83.47     23.07 o 
  -3   2   7      691.19      788.88     33.96 o 
  -2   2   7     1456.92     1620.36     48.02 o 
  -1   2   7      837.94      918.84     31.72 o 
   0   2   7      734.54      728.60     26.27 o 
   1   2   7     1187.99     1092.75     60.91 o 
   2   2   7       11.24        9.52      4.01 o 
   3   2   7     1243.10     1186.21    145.75 o 
   4   2   7     2205.33     2343.93     52.78 o 
   5   2   7     3250.87     3401.60     78.22 o 
   6   2   7     4139.71     4545.64    111.30 o 
   7   2   7      199.43      219.17     45.23 o 
   8   2   7       28.92       22.86      7.75 o 
   9   2   7       58.36       41.36     15.96 o 
  -5   3   7       84.83       61.34     24.71 o 
  -4   3   7      179.66      140.09     36.65 o 
  -3   3   7      449.20      457.81     26.54 o 
  -2   3   7     1755.26     1692.69     51.38 o 
  -1   3   7      852.20      808.65     31.16 o 
   0   3   7      526.10      456.46     23.55 o 
   1   3   7     2499.14     2420.99    105.62 o 
   2   3   7      525.28      525.64     27.59 o 
   3   3   7      541.03      545.19     64.28 o 
   4   3   7      750.01      771.64     24.50 o 
   5   3   7     5035.89     5360.33    131.15 o 
   6   3   7     7419.20     8169.62    151.79 o 
   7   3   7      202.08      176.63     30.03 o 
   8   3   7       34.18       31.53      8.09 o 
   9   3   7        6.65       14.34      8.73 o 
  10   3   7      226.64      171.51     74.90 o 
  -4   4   7      205.68      166.99     51.61 o 
  -3   4   7      155.17      142.22     50.74 o 
  -2   4   7     1554.86     1552.09     49.62 o 
  -1   4   7     1546.07     1562.29     40.01 o 
   0   4   7      677.55      699.56     51.43 o 
   1   4   7     1636.64     1673.65     59.73 o 
   2   4   7     1504.85     1595.91    121.59 o 
   3   4   7      260.40      256.31     11.86 o 
   4   4   7      595.63      586.08     14.64 o 
   5   4   7     1190.17     1229.85     49.41 o 
   6   4   7     3838.49     3985.36    182.71 o 
   7   4   7     2419.46     2720.56     53.91 o 
   8   4   7      343.27      371.48     68.37 o 
   9   4   7      126.23       99.68     21.62 o 
  10   4   7       66.15        8.34     33.13 o 
  -4   5   7        4.67        2.39      7.12 o 
  -3   5   7        5.04        1.86      7.47 o 
  -2   5   7      673.64      709.73     60.39 o 
  -1   5   7     2113.29     2314.24     60.76 o 
   0   5   7      529.23      533.36     48.45 o 
   1   5   7     2443.59     2201.50     99.88 o 
   2   5   7     3914.20     4063.61    123.34 o 
   3   5   7        0.29        5.05      2.89 o 
   4   5   7      359.21      354.69     13.41 o 
   5   5   7     1147.25     1251.86     41.33 o 
   6   5   7     3625.62     3812.36    102.09 o 
   7   5   7     2033.83     2120.95     29.33 o 
   8   5   7      160.16      183.18     34.01 o 
   9   5   7      360.54      287.53     56.46 o 
  10   5   7      118.24       49.95     35.76 o 
  -4   6   7       76.27       50.08     16.71 o 
  -3   6   7       37.30       25.38      8.51 o 
  -2   6   7       61.83       54.37     17.28 o 
  -1   6   7      644.98      608.11     73.62 o 
   0   6   7     1433.52     1494.17     47.84 o 
   1   6   7     4081.02     4224.34    181.44 o 
   2   6   7     3446.57     3575.84    157.23 o 
   3   6   7      604.41      589.81     27.59 o 
   4   6   7      309.27      308.87     21.64 o 
   5   6   7      615.17      619.34     16.43 o 
   6   6   7     1411.58     1459.41     37.55 o 
   7   6   7     2703.69     2810.14     63.02 o 
   8   6   7      642.90      703.89     20.23 o 
   9   6   7      113.68       46.04     34.77 o 
  10   6   7      257.24      200.80     89.75 o 
  -3   7   7      189.07      147.02     64.96 o 
  -2   7   7        7.75        0.13      9.65 o 
  -1   7   7      831.40      881.03     80.14 o 
   0   7   7      983.21      898.50     80.75 o 
   1   7   7      880.32      923.84     37.43 o 
   2   7   7     2849.18     2841.94     68.34 o 
   3   7   7     1841.55     2019.75     62.58 o 
   4   7   7        8.28        7.65      3.26 o 
   5   7   7        1.01        2.37      3.34 o 
   6   7   7      459.94      483.66     21.72 o 
   7   7   7     2640.40     2853.93     32.93 o 
   8   7   7     1044.42     1028.42    110.40 o 
   9   7   7      146.60      183.23     68.73 o 
  -2   8   7      297.51      277.41     25.34 o 
  -1   8   7       53.47       41.15     12.62 o 
   0   8   7     1601.13     1637.85     54.50 o 
   1   8   7     1200.01     1257.89     46.70 o 
   2   8   7     1730.23     1992.67     57.22 o 
   3   8   7     1791.88     1952.70     92.89 o 
   4   8   7      244.95      229.92     20.10 o 
   5   8   7        4.73        4.47      2.83 o 
   6   8   7       31.63       32.73      7.03 o 
   7   8   7      920.35      902.14     40.31 o 
   8   8   7     1088.87     1067.13    187.28 o 
   9   8   7      377.32      275.94     77.46 o 
  -1   9   7       32.85       15.47      8.98 o 
   0   9   7      659.36      666.48     76.96 o 
   1   9   7      649.02      686.32     78.71 o 
   2   9   7     1465.20     1429.70    153.63 o 
   3   9   7     2943.03     3027.86     79.56 o 
   4   9   7      596.62      667.91     53.71 o 
   5   9   7        6.73        4.06      1.91 o 
   6   9   7        0.63        2.57      3.31 o 
   7   9   7      652.56      744.01     81.88 o 
   8   9   7      573.07      593.00     66.87 o 
   1  10   7      355.93      264.79    108.77 o 
   2  10   7      941.22      977.85    108.48 o 
   3  10   7     2060.72     2189.62    231.08 o 
   4  10   7      711.98      692.37     92.46 o 
   5  10   7       44.23       36.86      8.97 o 
   6  10   7       28.73       24.96     10.32 o 
   7  10   7       16.62        9.27      8.55 o 
   0  -3   8      187.58      160.43     29.01 o 
   1  -3   8       91.04       71.18     18.08 o 
   2  -3   8       80.87       67.10     13.64 o 
   3  -3   8      953.67     1000.57     85.29 o 
   4  -3   8     2235.12     2339.00    247.05 o 
  -2  -2   8      523.28      535.63     63.28 o 
  -1  -2   8     1853.07     2012.51    220.72 o 
   0  -2   8     1516.50     1563.83    218.87 o 
   1  -2   8       83.15       82.09     14.29 o 
   2  -2   8      250.12      244.82     66.50 o 
   3  -2   8      808.78      786.24     70.70 o 
   4  -2   8     1480.53     1534.19    116.01 o 
   5  -2   8      680.73      733.34     85.61 o 
   6  -2   8      255.41      166.28     42.70 o 
  -3  -1   8      909.50      994.97    109.02 o 
  -2  -1   8      581.63      550.40     93.56 o 
  -1  -1   8     1958.34     2193.70    227.96 o 
   0  -1   8     1130.26     1268.23     41.28 o 
   1  -1   8       76.99       53.74     18.17 o 
   3  -1   8      153.47      139.33     26.06 o 
   4  -1   8     1605.11     1655.75     61.48 o 
   5  -1   8     2041.29     2151.01    227.32 o 
   6  -1   8      263.50      264.95     26.04 o 
   7  -1   8      271.03      255.22    107.78 o 
  -3   0   8      515.89      381.45    117.02 o 
  -2   0   8      713.84      712.22     93.90 o 
  -1   0   8     1041.77     1101.31     40.16 o 
   0   0   8     1787.68     1828.57     56.61 o 
   1   0   8     1395.09     1399.34     69.60 o 
   2   0   8       15.46       17.30     10.34 o 
   3   0   8        2.41       -0.50      3.10 o 
   4   0   8      850.31      824.06     33.58 o 
   5   0   8     1811.82     1940.32     61.94 o 
   6   0   8      569.30      552.74    136.85 o 
   7   0   8      593.99      641.69     76.90 o 
   8   0   8      892.84     1067.60    123.31 o 
  -4   1   8      185.20      141.03     59.41 o 
  -3   1   8      150.49      132.50     60.60 o 
  -2   1   8      765.91      775.77     34.41 o 
  -1   1   8     1289.28     1358.94     43.26 o 
   0   1   8     4141.71     4098.99     83.40 o 
   1   1   8     1533.32     1433.11     38.08 o 
   2   1   8        9.42       10.24      5.03 o 
   3   1   8        4.00        2.85      2.82 o 
   4   1   8       45.60       48.07      8.55 o 
   5   1   8     1261.13     1340.67     28.62 o 
   6   1   8      647.72      615.83    131.63 o 
   7   1   8      229.59      282.53     71.23 o 
   8   1   8     1528.67     1957.83    211.92 o 
  -4   2   8      440.66      504.67     62.06 o 
  -3   2   8        5.53        6.05      4.35 o 
  -2   2   8      740.33      665.04     31.08 o 
  -1   2   8      601.17      664.98     29.20 o 
   0   2   8     2232.55     2166.73     68.23 o 
   1   2   8     3526.42     3778.77     77.41 o 
   2   2   8      777.35      810.75     26.34 o 
   3   2   8        0.58        5.49      8.79 o 
   4   2   8       27.35       25.74      6.61 o 
   5   2   8      678.78      670.11     15.97 o 
   6   2   8      154.81      143.11     14.87 o 
   7   2   8      419.61      447.96    138.24 o 
   8   2   8     1742.02     1898.23    464.91 o 
   9   2   8     1027.12     1021.66    162.78 o 
  -4   3   8      767.86      595.24    142.52 o 
  -3   3   8       63.36       71.80     27.90 o 
  -2   3   8      245.56      259.58     21.45 o 
  -1   3   8      261.13      234.35     58.41 o 
   0   3   8     1837.29     1627.04     53.14 o 
   1   3   8     2895.57     2991.84    138.63 o 
   2   3   8      380.22      385.80     20.04 o 
   3   3   8      591.41      623.00     24.36 o 
   4   3   8     1263.16     1178.46     42.10 o 
   5   3   8       11.22       10.59      1.61 o 
   6   3   8     1345.22     1421.22     49.47 o 
   7   3   8     1068.50     1124.57     50.52 o 
   8   3   8      754.37      121.33     56.70 o 
   9   3   8     1686.30     1972.33    296.88 o 
  -3   4   8      535.43      524.13    100.56 o 
  -2   4   8       28.08       28.75     12.93 o 
  -1   4   8      738.52      787.92     35.51 o 
   0   4   8      958.15      855.61     50.46 o 
   1   4   8     2085.51     2017.53    258.37 o 
   2   4   8     1519.36     1464.11     79.88 o 
   3   4   8      493.45      598.46     63.74 o 
   4   4   8      442.09      416.53     17.84 o 
   5   4   8      336.37      353.88     25.76 o 
   6   4   8      134.67      128.74     20.60 o 
   7   4   8      259.66      232.62     35.61 o 
   8   4   8      917.33      951.90     88.95 o 
   9   4   8     2167.97     2413.90    295.46 o 
  -3   5   8     1613.73     1766.06    188.21 o 
  -2   5   8        7.74        1.59      5.79 o 
  -1   5   8      349.80      284.11     85.32 o 
   0   5   8      382.97      353.18     29.76 o 
   1   5   8     1532.42     1735.62    183.59 o 
   2   5   8     1837.44     1805.15     48.75 o 
   3   5   8      487.26      542.46     75.92 o 
   4   5   8      763.89      780.54     18.97 o 
   5   5   8     1106.30     1093.41     44.45 o 
   6   5   8        9.27        8.17      7.33 o 
   7   5   8      154.74      135.20     20.41 o 
   8   5   8      238.96      280.22     61.07 o 
   9   5   8     1683.17     1944.92    351.12 o 
  10   5   8     1843.81     1760.51    193.40 o 
  -3   6   8      629.52      564.82    112.07 o 
  -2   6   8      308.47      324.10     36.41 o 
  -1   6   8        0.74        2.51      8.33 o 
   0   6   8       60.23       52.42     14.18 o 
   1   6   8      125.15      125.16     36.62 o 
   2   6   8     1783.76     1763.94     49.69 o 
   3   6   8     1212.39     1212.49     40.75 o 
   4   6   8     1480.60     1545.60     87.18 o 
   5   6   8     1693.53     1683.52    206.93 o 
   6   6   8       89.11       87.96     16.17 o 
   7   6   8       45.35       37.50     21.12 o 
   8   6   8      150.83      158.29     29.33 o 
   9   6   8     1444.14     1647.31    250.85 o 
  -2   7   8      499.08      547.57     65.24 o 
  -1   7   8       34.48       23.79      7.86 o 
   0   7   8       42.98       35.57      9.15 o 
   1   7   8        9.68       13.09      6.04 o 
   2   7   8     1363.91     1424.91     46.95 o 
   3   7   8      748.11      727.74     36.77 o 
   4   7   8      840.05      780.97     22.13 o 
   5   7   8     1961.72     1997.65     78.89 o 
   6   7   8     1425.15     1432.22     41.03 o 
   7   7   8        4.48        9.47     18.59 o 
   8   7   8      249.64      179.78     43.08 o 
   9   7   8      675.58      689.31     80.89 o 
  -1   8   8      214.45      131.59     63.39 o 
   0   8   8        1.84       11.21      9.69 o 
   1   8   8       41.93       28.13     10.32 o 
   2   8   8      159.68      123.21     57.31 o 
   3   8   8      663.09      679.04     35.98 o 
   4   8   8      613.60      642.38     76.69 o 
   5   8   8     1434.55     1415.46    104.92 o 
   6   8   8     1838.56     1989.41    135.64 o 
   7   8   8      322.69      306.63     40.78 o 
   8   8   8        1.46        6.75     14.97 o 
   9   8   8      262.20       84.53     60.67 o 
   0   9   8       54.69       36.70     21.02 o 
   1   9   8      117.61      112.30     27.80 o 
   2   9   8        5.56        2.18      7.24 o 
   3   9   8      264.28      264.22     19.98 o 
   4   9   8      525.24      555.80     44.43 o 
   5   9   8     1688.16     1731.68    129.77 o 
   6   9   8     2544.63     2731.23    201.10 o 
   7   9   8      650.27      686.43     54.36 o 
   8   9   8       21.49       11.04      3.46 o 
   2  10   8      173.22      136.00     62.89 o 
   3  10   8      117.17      114.47     41.44 o 
   4  10   8      574.77      498.98     86.20 o 
   5  10   8      688.01      667.47     76.85 o 
   6  10   8     1991.53     1852.56    204.85 o 
   0  -2   9      667.52      728.80     82.28 o 
   3  -2   9      374.55      308.21     87.52 o 
   4  -2   9        9.73        4.03      4.55 o 
  -1  -1   9      158.35      113.00     55.11 o 
   0  -1   9     1115.61     1320.73    141.11 o 
   1  -1   9      547.42      652.47     72.10 o 
   2  -1   9      929.33     1013.39    108.30 o 
   3  -1   9     1244.28     1170.22     92.45 o 
   4  -1   9       20.41       22.90      6.03 o 
   5  -1   9       17.07        7.40      3.88 o 
   6  -1   9      227.03      197.87     70.44 o 
  -2   0   9        2.49        6.92      9.41 o 
  -1   0   9      122.82       88.00     30.75 o 
   0   0   9      452.36      530.03     61.48 o 
   1   0   9       74.70       71.57     30.21 o 
   2   0   9     1232.04     1242.55    130.31 o 
   3   0   9     2026.03     2107.31    221.96 o 
   4   0   9      862.01      824.82     92.17 o 
   5   0   9       41.36       19.59     11.24 o 
   6   0   9      183.01      152.22     39.69 o 
   7   0   9      916.83     1006.62    136.97 o 
  -2   1   9      204.60      133.09     57.73 o 
  -1   1   9       13.32        4.90      6.50 o 
   0   1   9      250.28      281.35     19.60 o 
   1   1   9      624.34      631.95     27.16 o 
   2   1   9      769.01      844.69     29.72 o 
   3   1   9     2209.38     2184.48     69.11 o 
   4   1   9     1982.94     1988.02     55.92 o 
   5   1   9       59.00       47.41     10.23 o 
   6   1   9       12.34        6.21      6.51 o 
   7   1   9      279.76      268.79     88.30 o 
  -2   2   9      250.95      177.34     61.44 o 
  -1   2   9      348.83      403.79     48.19 o 
   0   2   9       50.49       40.27     10.56 o 
   1   2   9      549.51      612.47     30.35 o 
   2   2   9     1705.22     1577.03     43.83 o 
   3   2   9     3383.44     3257.59     56.48 o 
   4   2   9     1783.46     1799.58     98.00 o 
   5   2   9      273.06      268.59     32.38 o 
   6   2   9        1.69        4.86      6.33 o 
   7   2   9       81.42       74.63     23.45 o 
   8   2   9      750.03      824.01    103.75 o 
  -2   3   9      115.77       78.19     32.74 o 
  -1   3   9      535.64      539.55     62.07 o 
   0   3   9      259.05      195.12     67.11 o 
   1   3   9      121.81      106.98     27.44 o 
   2   3   9      420.23      344.42     31.60 o 
   3   3   9     1551.33     1688.30    299.49 o 
   4   3   9     4674.74     4986.61     76.14 o 
   5   3   9     1531.89     1607.16    226.72 o 
   6   3   9       22.15       28.52     11.71 o 
   7   3   9       19.24        9.40      6.23 o 
   8   3   9      625.92      650.96    152.92 o 
   9   3   9      962.83      995.83    265.84 o 
  -2   4   9      276.21      270.64     45.88 o 
  -1   4   9     1038.36      921.31    101.63 o 
   0   4   9      712.64      721.23     33.38 o 
   1   4   9       16.43       12.18      3.73 o 
   2   4   9      335.18      318.17     62.95 o 
   3   4   9      978.94      932.26    109.39 o 
   4   4   9     3308.11     3593.67     56.00 o 
   5   4   9     2072.66     2171.12     87.24 o 
   6   4   9      812.17      749.16     58.31 o 
   7   4   9       15.62       19.02      8.59 o 
   8   4   9      220.87      151.06     42.37 o 
   9   4   9      475.49      505.39     69.03 o 
  -2   5   9      605.05      573.53     69.08 o 
  -1   5   9     1082.20     1030.59    119.98 o 
   0   5   9     1460.66     1451.71     62.32 o 
   1   5   9      160.57      127.07     39.06 o 
   2   5   9      204.10      203.21     55.64 o 
   3   5   9      957.01     1045.24     95.00 o 
   4   5   9     2815.94     3103.63     59.14 o 
   5   5   9     2961.86     3030.13    136.66 o 
   6   5   9      503.97      462.80     28.75 o 
   7   5   9        8.44        8.31      6.02 o 
   8   5   9       21.76       12.11      6.85 o 
   9   5   9      168.38      154.22     41.00 o 
  -1   6   9      801.32      780.91     87.97 o 
   0   6   9     1716.35     1612.40    171.84 o 
   1   6   9      758.05      778.26    152.29 o 
   2   6   9       19.88       14.28      4.94 o 
   3   6   9      468.56      528.92     61.76 o 
   4   6   9     1892.40     2143.21    229.48 o 
   5   6   9     2993.75     3161.70    137.09 o 
   6   6   9      863.52      950.92     51.11 o 
   7   6   9       97.40       97.50     18.04 o 
   8   6   9      170.95      143.71     43.54 o 
   9   6   9       10.93        6.89      8.85 o 
  -1   7   9      416.41      382.04     64.73 o 
   0   7   9     1221.23     1280.50    138.80 o 
   1   7   9     1837.92     1927.80    212.17 o 
   2   7   9      211.35      143.43     61.88 o 
   3   7   9      118.76      107.10     21.75 o 
   4   7   9      456.05      457.38     26.15 o 
   5   7   9     2783.95     2767.57     42.17 o 
   6   7   9     1732.42     1654.28    119.35 o 
   7   7   9      188.92      192.10     36.42 o 
   8   7   9      188.06      137.03     37.68 o 
   9   7   9       72.50       53.26     14.82 o 
   0   8   9     1324.93     1254.10    152.88 o 
   1   8   9     2878.22     2795.16    291.27 o 
   2   8   9      380.72      440.33     53.58 o 
   3   8   9       74.62       50.42     20.15 o 
   4   8   9      461.94      422.59     51.08 o 
   5   8   9     1089.16     1180.28     89.25 o 
   6   8   9      867.00      931.83     71.76 o 
   7   8   9      381.27      373.58     32.40 o 
   8   8   9      401.74      289.32     69.97 o 
   2   9   9      610.04      653.55     75.40 o 
   3   9   9       48.83       31.20     14.00 o 
   4   9   9        7.65        2.36      2.77 o 
   5   9   9      320.35      361.42     48.97 o 
   6   9   9     1181.32     1242.72     93.96 o 
   7   9   9      456.92      399.26     44.74 o 
   4  10   9        0.19        3.04      6.00 o 
   5  10   9       20.50       12.54      8.96 o 
   1   0  10      183.27      145.83     57.32 o 
   2   0  10      449.20      455.16     54.34 o 
   3   0  10     1162.68     1161.68    123.00 o 
   4   0  10      404.87      315.35    101.95 o 
   5   0  10      250.26      196.01     57.07 o 
   0   1  10        4.31        6.06      5.51 o 
   1   1  10       75.65       54.38     19.37 o 
   2   1  10       32.21       30.07     11.78 o 
   3   1  10      757.40      822.19     89.87 o 
   4   1  10      640.10      575.97     47.90 o 
   5   1  10      313.27      243.26     55.89 o 
   6   1  10      436.86      384.52     50.23 o 
  -1   2  10     1481.76     1615.94    175.34 o 
   0   2  10      809.90      781.07     86.52 o 
   1   2  10      295.69      286.94     21.02 o 
   2   2  10      119.40       81.48     40.99 o 
   3   2  10      827.48      689.48     82.87 o 
   4   2  10      927.15      838.02     64.72 o 
   5   2  10      258.59      252.08     60.69 o 
   6   2  10      425.95      332.54     97.31 o 
   7   2  10      631.52      573.06     77.09 o 
  -1   3  10     1684.73     1877.57    197.97 o 
   0   3  10      936.63      858.32     94.30 o 
   1   3  10       77.98       76.48     27.19 o 
   2   3  10       66.93       55.15     20.02 o 
   3   3  10       42.27       41.36     10.95 o 
   4   3  10      809.60      884.50    191.39 o 
   5   3  10      410.56      300.36     72.88 o 
   6   3  10      283.46      261.11     48.87 o 
   7   3  10      974.42     1002.61    200.08 o 
   8   3  10      926.75      471.09    201.88 o 
  -1   4  10     1162.41     1132.75    137.03 o 
   0   4  10     1398.89     1593.47    169.18 o 
   1   4  10      308.42      282.44     34.21 o 
   2   4  10       25.20       26.69     10.29 o 
   3   4  10        0.11       -1.99      4.58 o 
   4   4  10       78.92       67.65     24.45 o 
   5   4  10      184.18      165.25     28.21 o 
   6   4  10       75.51       61.57     26.43 o 
   7   4  10     1458.18     1542.78    259.06 o 
   8   4  10     1682.18     1703.60    379.91 o 
  -1   5  10      795.84      806.73     91.57 o 
   0   5  10     2352.95     2785.76    289.49 o 
   1   5  10      607.00      602.97     69.36 o 
   2   5  10       34.66       28.45     10.38 o 
   3   5  10      267.59      237.05     79.25 o 
   4   5  10        2.19        4.33     12.30 o 
   5   5  10      111.13       88.67     19.85 o 
   6   5  10      157.12      150.30     27.35 o 
   7   5  10     1411.29     1518.15    210.38 o 
   8   5  10     1479.53     1578.19    352.33 o 
   0   6  10     1168.73     1192.86    133.41 o 
   1   6  10      826.47      782.25     87.28 o 
   2   6  10      400.39      358.93     45.10 o 
   3   6  10      631.64      669.81     72.56 o 
   4   6  10       45.32       37.87     13.00 o 
   5   6  10       92.56       77.56     12.87 o 
   6   6  10       63.46       65.09     16.41 o 
   7   6  10      229.41      217.01     39.24 o 
   8   6  10     1626.66     1743.50    277.01 o 
   1   7  10      756.67      765.66     86.45 o 
   2   7  10      124.42      101.21     41.70 o 
   3   7  10      554.10      546.03     81.93 o 
   4   7  10      850.21      828.51    117.00 o 
   5   7  10       73.65       63.06     12.83 o 
   6   7  10       67.01       50.32      9.66 o 
   7   7  10      206.58      159.68     42.55 o 
   8   7  10     1169.23     1170.81    174.75 o 
   2   8  10      793.18      766.64     86.94 o 
   3   8  10      602.27      642.32    116.48 o 
   4   8  10      970.90      957.10     87.79 o 
   5   8  10      206.96      158.53     26.11 o 
   6   8  10        5.79        6.17      2.51 o 
   7   8  10        6.26        5.07     18.57 o 
   4   9  10     1263.71     1238.08     94.34 o 
   5   9  10      543.41      574.10     94.20 o 
   6   9  10       47.35       28.79      9.07 o 
   2   2  11     1507.36     1341.46    144.09 o 
   3   2  11      443.11      390.99     53.89 o 
   4   2  11       98.13       67.84     19.03 o 
   2   3  11     1898.59     1988.66    207.79 o 
   3   3  11     1365.22     1470.15    155.02 o 
   4   3  11      174.17      129.20     50.18 o 
   5   3  11       21.21       13.93      4.40 o 
   1   4  11      253.76      178.57     66.24 o 
   2   4  11     1321.94     1355.99    146.26 o 
   3   4  11     1839.43     2020.64    210.89 o 
   4   4  11      281.74      249.95     49.55 o 
   5   4  11       76.48       51.32     13.08 o 
   6   4  11       17.17        3.76      6.51 o 
   2   5  11      923.96     1100.94    120.46 o 
   3   5  11     1509.88     1491.86    163.44 o 
   4   5  11      680.13      698.39    156.45 o 
   5   5  11      243.95      180.35     34.98 o 
   6   5  11      182.29      111.99     32.48 o 
   2   6  11      473.70      448.17     53.71 o 
   3   6  11     2053.78     2278.30    240.86 o 
   4   6  11     1331.02     1406.52    329.99 o 
   5   6  11      138.09      100.33     20.59 o 
   6   6  11      340.21      323.48     56.80 o 
   3   7  11     1248.86     1342.03    144.72 o 
   4   7  11     1693.89     1885.61    486.19 o 
   5   7  11      349.48      320.89     56.01 o 
   6   7  11      244.14      187.86     43.46 o 
                                                 
